# Supplementary material for: (1S,2S,4R)-3,3-Dichloro-4,8,12,12-tetra­methyl­tricyclo­[5.5.0.02,4]dodeca-6,8-diene
Source: Acta Crystallogr Sect E Struct Rep Online. 2010 Aug 28;66(Pt 9):o2463. doi: 10.1107/S1600536810034070 (PMC3007900; doi:10.1107/S1600536810034070)
Supplement: Supplementary file 1 [file e-66-o2463-sup1.cif]

##############################################################################
###                                                                        ###
###        Electronic paper (Acta Crystallographica Section E)             ###
###                                                                        ###
##############################################################################
#                                                                            #
# This CIF contains the data in a paper accepted for publication in Acta     #
# Crystallographica Section E. It conforms to the requirements of Notes      #
# for Authors for Section E, and has been peer reviewed under the auspices   #
# of the IUCr Commission on Journals.                                        #
#                                                                            #
# Full details of the Crystallographic Information File format               #
# are given in the paper "The Crystallographic Information File (CIF):       #
# a New Standard Archive File for Crystallography" by S. R. Hall, F. H.      #
# Allen and I. D. Brown [Acta Cryst. (1991), A47, 655-685].                  #
#                                                                            #
# The current version of the core CIF dictionary is obtainable from          #
# ftp://ftp.iucr.org/pub/cif_core.dic. The current version number is 2.4.    #
#                                                                            #
# Software is freely available for graphical display of the structure(s) in  #
# this CIF.  For information consult the CIF home page http://www.iucr.org/  #
# cif/home.html                                                              #
#                                                                            #
# This file may be used for bona fide research purposes within the           #
# scientific community so long as proper attribution is given to the journal # 
# article from which it was obtained.                                        #
#                                                                            #
##############################################################################
                                             
data_I
_audit_creation_method     SHELXL-97
_chemical_name_systematic
;
(1<i>S</i>,2<i>S</i>,4<i>R</i>)-3,3-Dichloro-4,8,12,12-
tetramethyltricyclo[5.5.0.0^2,4^]dodeca-6,8-diene
;
_chemical_name_common     ?
_chemical_formula_moiety     'C16 H22 Cl2'
_chemical_formula_sum     'C16 H22 Cl2'
_chemical_formula_iupac     'C16 H22 Cl2'
_chemical_formula_weight     285.24
_chemical_melting_point     ?
_symmetry_cell_setting     orthorhombic
_symmetry_space_group_name_H-M     'P 21 21 21'
_symmetry_space_group_name_Hall     'P 2ac 2ab'
loop_
    _symmetry_equiv_pos_as_xyz
    'x, y, z'
    '-x+1/2, -y, z+1/2'
    '-x, y+1/2, -z+1/2'
    'x+1/2, -y+1/2, -z'
_cell_length_a     7.4356(17)
_cell_length_b     8.3124(18)
_cell_length_c     24.108(6)
_cell_angle_alpha     90.00
_cell_angle_beta     90.00
_cell_angle_gamma     90.00
_cell_volume     1490.1(6)
_cell_formula_units_Z     4
_cell_measurement_reflns_used     10992
_cell_measurement_theta_min     1.7
_cell_measurement_theta_max     28.4
_cell_measurement_temperature     298(2)
_exptl_crystal_description     Prism
_exptl_crystal_colour     colourless
_exptl_crystal_size_max     0.27
_exptl_crystal_size_mid     0.18
_exptl_crystal_size_min     0.12
_exptl_crystal_density_diffrn     1.271
_exptl_crystal_density_meas     ?
_exptl_crystal_density_method     'not measured'
_exptl_crystal_F_000     608
_exptl_absorpt_coefficient_mu     0.417
_exptl_absorpt_correction_type     none
_exptl_absorpt_process_details     ?
_exptl_absorpt_correction_T_min     ?
_exptl_absorpt_correction_T_max     ?
_diffrn_ambient_temperature     298(2)
_diffrn_radiation_type     MoK\a
_diffrn_radiation_wavelength     0.71073
_diffrn_radiation_source     'fine-focus sealed tube'
_diffrn_radiation_monochromator     graphite
_diffrn_measurement_device_type     'Bruker X8 APEXII CCD area-detector'
_diffrn_measurement_method     '\f and \w scans'
_diffrn_detector_area_resol_mean     ?
_diffrn_reflns_number     10992
_diffrn_reflns_av_R_equivalents     0.0261
_diffrn_reflns_av_sigmaI/netI     0.0261
_diffrn_reflns_theta_min     1.69
_diffrn_reflns_theta_max     28.35
_diffrn_reflns_theta_full     28.35
_diffrn_measured_fraction_theta_max     1.000
_diffrn_measured_fraction_theta_full     1.000
_diffrn_reflns_limit_h_min     -7
_diffrn_reflns_limit_h_max     9
_diffrn_reflns_limit_k_min     -8
_diffrn_reflns_limit_k_max     11
_diffrn_reflns_limit_l_min     -32
_diffrn_reflns_limit_l_max     28
_diffrn_standards_number     0
_diffrn_standards_interval_count     ?
_diffrn_standards_interval_time     ?
_diffrn_standards_decay_%     .
_reflns_number_total     3691
_reflns_number_gt     3282
_reflns_threshold_expression     I>2\s(I)
_refine_ls_structure_factor_coef     Fsqd
_refine_ls_matrix_type     full
_refine_ls_R_factor_all     0.0397
_refine_ls_R_factor_gt     0.0315
_refine_ls_wR_factor_gt     0.0837
_refine_ls_wR_factor_ref     0.0955
_refine_ls_goodness_of_fit_ref     1.110
_refine_ls_restrained_S_all     1.110
_refine_ls_number_reflns     3691
_refine_ls_number_parameters     175
_refine_ls_number_restraints     0
_refine_ls_hydrogen_treatment     mixed
_refine_ls_weighting_scheme     calc
_refine_ls_weighting_details
                 'calc w=1/[\s^2^(Fo^2^)+(0.0579P)^2^] where P=(Fo^2^+2Fc^2^)/3'
_atom_sites_solution_hydrogens     geom
_atom_sites_solution_primary     direct
_atom_sites_solution_secondary     difmap
_refine_ls_shift/su_max     0.001
_refine_ls_shift/su_mean     0.000
_refine_diff_density_max     0.339
_refine_diff_density_min     -0.294
_refine_ls_extinction_method     none
_refine_ls_extinction_coef     ?
_refine_ls_abs_structure_details     'Flack (1985), 1535 Friedel pairs'
_refine_ls_abs_structure_Flack     -0.06(6)
loop_
    _atom_type_symbol
    _atom_type_description
    _atom_type_scat_dispersion_real
    _atom_type_scat_dispersion_imag
    _atom_type_scat_source
    'C' 'C' 0.0033 0.0016
                         'International Tables Vol C Tables 4.2.6.8 and 6.1.1.4'
    'H' 'H' 0.0000 0.0000
                         'International Tables Vol C Tables 4.2.6.8 and 6.1.1.4'
    'Cl' 'Cl' 0.1484 0.1585
                         'International Tables Vol C Tables 4.2.6.8 and 6.1.1.4'
_computing_data_collection     'APEX2 (Bruker, 2009)'
_computing_cell_refinement     'SAINT-Plus (Bruker, 2009)'
_computing_data_reduction     'SAINT-Plus (Bruker, 2009)'
_computing_structure_solution     'SHELXS97 (Sheldrick, 2008)'
_computing_structure_refinement     'SHELXS97 (Sheldrick, 2008)'
_computing_molecular_graphics     'ORTEP-3 for Windows (Farrugia, 1997)'
_computing_publication_material     'WinGX (Farrugia, 1999)'
loop_
    _atom_site_type_symbol
    _atom_site_label
    _atom_site_fract_x
    _atom_site_fract_y
    _atom_site_fract_z
    _atom_site_U_iso_or_equiv
    _atom_site_adp_type
    _atom_site_calc_flag
    _atom_site_refinement_flags
    _atom_site_occupancy
    _atom_site_disorder_assembly
    _atom_site_disorder_group
    C C1 0.6213(2) 0.33418(19) 0.89982(6) 0.0375(3) Uani d . 1 . .
    C C2 0.4484(2) 0.3173(2) 0.92944(6) 0.0476(4) Uani d . 1 . .
    C C3 0.3427(3) 0.4400(3) 0.94246(7) 0.0551(5) Uani d . 1 . .
    C C4 0.3834(3) 0.6154(3) 0.93795(8) 0.0588(5) Uani d . 1 . .
    H H4A 0.3146 0.6730 0.9658 0.071 Uiso calc R 1 . .
    H H4B 0.3451 0.6535 0.9018 0.071 Uiso calc R 1 . .
    C C5 0.5809(2) 0.6534(2) 0.94551(7) 0.0514(4) Uani d . 1 . .
    H H5A 0.6290 0.5834 0.9741 0.062 Uiso calc R 1 . .
    H H5B 0.5919 0.7633 0.9587 0.062 Uiso calc R 1 . .
    C C6 0.6957(2) 0.63474(18) 0.89326(6) 0.0405(3) Uani d . 1 . .
    C C7 0.6413(2) 0.47755(17) 0.86197(6) 0.0341(3) Uani d . 1 . .
    H H7 0.5234 0.4970 0.8451 0.041 Uiso calc R 1 . .
    C C8 0.7727(2) 0.44941(18) 0.81513(6) 0.0384(3) Uani d . 1 . .
    H H8 0.8138 0.5487 0.7973 0.046 Uiso calc R 1 . .
    C C9 0.7663(2) 0.30866(19) 0.77693(7) 0.0427(3) Uani d . 1 . .
    C C10 0.9167(2) 0.3203(2) 0.81854(7) 0.0438(3) Uani d . 1 . .
    C C11 0.9108(2) 0.2114(2) 0.86840(8) 0.0497(4) Uani d . 1 . .
    H H11A 0.9257 0.1014 0.8558 0.060 Uiso calc R 1 . .
    H H11B 1.0127 0.2368 0.8920 0.060 Uiso calc R 1 . .
    C C12 0.7456(3) 0.2200(2) 0.90240(7) 0.0457(4) Uani d . 1 . .
    C C13 1.1028(3) 0.3568(3) 0.79848(9) 0.0628(5) Uani d . 1 . .
    H H13A 1.1600 0.2590 0.7867 0.094 Uiso calc R 1 . .
    H H13B 1.1712 0.4044 0.8280 0.094 Uiso calc R 1 . .
    H H13C 1.0966 0.4304 0.7679 0.094 Uiso calc R 1 . .
    C C14 0.8912(3) 0.6291(2) 0.91128(8) 0.0546(4) Uani d . 1 . .
    H H14A 0.9119 0.5336 0.9328 0.082 Uiso calc R 1 . .
    H H14B 0.9181 0.7221 0.9334 0.082 Uiso calc R 1 . .
    H H14C 0.9673 0.6280 0.8791 0.082 Uiso calc R 1 . .
    C C15 0.6651(3) 0.7795(2) 0.85566(8) 0.0573(5) Uani d . 1 . .
    H H15A 0.7378 0.7690 0.8229 0.086 Uiso calc R 1 . .
    H H15B 0.6978 0.8761 0.8750 0.086 Uiso calc R 1 . .
    H H15C 0.5406 0.7847 0.8453 0.086 Uiso calc R 1 . .
    C C16 0.3883(3) 0.1489(3) 0.94230(11) 0.0727(6) Uani d . 1 . .
    H H16A 0.4725 0.0996 0.9673 0.109 Uiso calc R 1 . .
    H H16B 0.3825 0.0876 0.9086 0.109 Uiso calc R 1 . .
    H H16C 0.2716 0.1518 0.9593 0.109 Uiso calc R 1 . .
    Cl Cl1 0.59995(6) 0.16140(5) 0.781164(18) 0.05350(13) Uani d . 1 . .
    Cl Cl2 0.81596(8) 0.34714(7) 0.706600(17) 0.06577(16) Uani d . 1 . .
    H H3 0.223(3) 0.414(3) 0.9587(9) 0.074(6) Uiso d . 1 . .
    H H12 0.732(3) 0.127(3) 0.9270(9) 0.064(6) Uiso d . 1 . .
loop_
    _atom_site_aniso_label
    _atom_site_aniso_U_11
    _atom_site_aniso_U_22
    _atom_site_aniso_U_33
    _atom_site_aniso_U_12
    _atom_site_aniso_U_13
    _atom_site_aniso_U_23
    C1 0.0388(7) 0.0457(7) 0.0281(6) -0.0004(7) 0.0008(5) -0.0004(6)
    C2 0.0430(9) 0.0676(11) 0.0323(7) -0.0041(8) 0.0017(6) 0.0061(7)
    C3 0.0393(9) 0.0868(13) 0.0391(9) -0.0009(9) 0.0065(7) -0.0031(9)
    C4 0.0457(10) 0.0781(12) 0.0526(10) 0.0142(9) 0.0084(8) -0.0187(9)
    C5 0.0500(9) 0.0632(10) 0.0411(8) 0.0055(9) -0.0002(7) -0.0196(8)
    C6 0.0404(8) 0.0440(8) 0.0370(7) 0.0023(7) -0.0012(6) -0.0080(6)
    C7 0.0324(7) 0.0403(7) 0.0297(6) 0.0027(6) -0.0007(5) -0.0020(5)
    C8 0.0422(8) 0.0404(7) 0.0326(7) -0.0017(6) 0.0054(6) -0.0022(6)
    C9 0.0434(8) 0.0512(8) 0.0334(7) -0.0048(6) 0.0071(6) -0.0074(6)
    C10 0.0374(8) 0.0520(8) 0.0420(8) 0.0002(7) 0.0066(6) -0.0116(7)
    C11 0.0441(9) 0.0517(9) 0.0532(10) 0.0111(7) -0.0005(8) -0.0033(7)
    C12 0.0526(10) 0.0458(8) 0.0388(8) 0.0016(7) -0.0013(7) 0.0033(7)
    C13 0.0432(9) 0.0831(13) 0.0621(11) -0.0044(10) 0.0113(8) -0.0171(11)
    C14 0.0431(9) 0.0663(11) 0.0545(10) -0.0054(9) -0.0050(8) -0.0144(8)
    C15 0.0744(14) 0.0392(8) 0.0583(11) 0.0027(9) -0.0033(10) -0.0024(8)
    C16 0.0590(12) 0.0815(13) 0.0776(14) -0.0113(12) 0.0084(11) 0.0310(12)
    Cl1 0.0529(2) 0.0574(2) 0.0502(2) -0.0120(2) -0.00032(18) -0.00975(19)
    Cl2 0.0750(3) 0.0874(3) 0.0349(2) -0.0115(3) 0.0142(2) -0.0107(2)
_geom_special_details
;
All e.s.d.'s (except the e.s.d. in the dihedral angle between two l.s. planes)
are estimated using the full covariance matrix. The cell e.s.d.'s are taken
into account individually in the estimation of e.s.d.'s in distances, angles
and torsion angles; correlations between e.s.d.'s in cell parameters are only
used when they are defined by crystal symmetry. An approximate (isotropic)
treatment of cell e.s.d.'s is used for estimating e.s.d.'s involving l.s.
planes.
;
loop_
    _geom_bond_atom_site_label_1
    _geom_bond_atom_site_label_2
    _geom_bond_site_symmetry_2
    _geom_bond_distance
    _geom_bond_publ_flag
    C1 C12 . 1.326(2) ?
    C1 C2 . 1.477(2) ?
    C1 C7 . 1.508(2) ?
    C2 C3 . 1.326(3) ?
    C2 C16 . 1.502(3) ?
    C3 C4 . 1.493(3) ?
    C3 H3 . 1.00(3) ?
    C4 C5 . 1.513(3) ?
    C4 H4A . 0.9700 ?
    C4 H4B . 0.9700 ?
    C5 C6 . 1.530(2) ?
    C5 H5A . 0.9700 ?
    C5 H5B . 0.9700 ?
    C6 C14 . 1.519(2) ?
    C6 C15 . 1.524(2) ?
    C6 C7 . 1.562(2) ?
    C7 C8 . 1.511(2) ?
    C7 H7 . 0.9800 ?
    C8 C9 . 1.490(2) ?
    C8 C10 . 1.518(2) ?
    C8 H8 . 0.9800 ?
    C9 C10 . 1.505(2) ?
    C9 Cl1 . 1.7433(16) ?
    C9 Cl2 . 1.7645(17) ?
    C10 C13 . 1.497(2) ?
    C10 C11 . 1.505(3) ?
    C11 C12 . 1.479(3) ?
    C11 H11A . 0.9700 ?
    C11 H11B . 0.9700 ?
    C12 H12 . 0.98(2) ?
    C13 H13A . 0.9600 ?
    C13 H13B . 0.9600 ?
    C13 H13C . 0.9600 ?
    C14 H14A . 0.9600 ?
    C14 H14B . 0.9600 ?
    C14 H14C . 0.9600 ?
    C15 H15A . 0.9600 ?
    C15 H15B . 0.9600 ?
    C15 H15C . 0.9600 ?
    C16 H16A . 0.9600 ?
    C16 H16B . 0.9600 ?
    C16 H16C . 0.9600 ?
loop_
    _geom_angle_atom_site_label_1
    _geom_angle_atom_site_label_2
    _geom_angle_atom_site_label_3
    _geom_angle_site_symmetry_1
    _geom_angle_site_symmetry_3
    _geom_angle
    _geom_angle_publ_flag
    C12 C1 C2 . . 121.04(16) ?
    C12 C1 C7 . . 121.66(14) ?
    C2 C1 C7 . . 116.97(14) ?
    C3 C2 C1 . . 123.86(17) ?
    C3 C2 C16 . . 119.48(18) ?
    C1 C2 C16 . . 116.59(17) ?
    C2 C3 C4 . . 127.88(17) ?
    C2 C3 H3 . . 117.2(14) ?
    C4 C3 H3 . . 114.8(13) ?
    C3 C4 C5 . . 113.09(17) ?
    C3 C4 H4A . . 109.0 ?
    C5 C4 H4A . . 109.0 ?
    C3 C4 H4B . . 109.0 ?
    C5 C4 H4B . . 109.0 ?
    H4A C4 H4B . . 107.8 ?
    C4 C5 C6 . . 114.91(14) ?
    C4 C5 H5A . . 108.5 ?
    C6 C5 H5A . . 108.5 ?
    C4 C5 H5B . . 108.5 ?
    C6 C5 H5B . . 108.5 ?
    H5A C5 H5B . . 107.5 ?
    C14 C6 C15 . . 109.72(16) ?
    C14 C6 C5 . . 107.57(14) ?
    C15 C6 C5 . . 109.07(14) ?
    C14 C6 C7 . . 111.10(13) ?
    C15 C6 C7 . . 109.56(13) ?
    C5 C6 C7 . . 109.78(13) ?
    C1 C7 C8 . . 113.17(12) ?
    C1 C7 C6 . . 113.22(12) ?
    C8 C7 C6 . . 108.85(12) ?
    C1 C7 H7 . . 107.1 ?
    C8 C7 H7 . . 107.1 ?
    C6 C7 H7 . . 107.1 ?
    C9 C8 C7 . . 124.25(13) ?
    C9 C8 C10 . . 60.05(10) ?
    C7 C8 C10 . . 121.66(13) ?
    C9 C8 H8 . . 113.6 ?
    C7 C8 H8 . . 113.6 ?
    C10 C8 H8 . . 113.6 ?
    C8 C9 C10 . . 60.92(11) ?
    C8 C9 Cl1 . . 122.54(11) ?
    C10 C9 Cl1 . . 122.22(12) ?
    C8 C9 Cl2 . . 116.42(12) ?
    C10 C9 Cl2 . . 118.25(11) ?
    Cl1 C9 Cl2 . . 109.39(9) ?
    C13 C10 C11 . . 114.00(16) ?
    C13 C10 C9 . . 118.97(15) ?
    C11 C10 C9 . . 118.17(15) ?
    C13 C10 C8 . . 119.41(16) ?
    C11 C10 C8 . . 116.60(13) ?
    C9 C10 C8 . . 59.03(10) ?
    C12 C11 C10 . . 115.96(15) ?
    C12 C11 H11A . . 108.3 ?
    C10 C11 H11A . . 108.3 ?
    C12 C11 H11B . . 108.3 ?
    C10 C11 H11B . . 108.3 ?
    H11A C11 H11B . . 107.4 ?
    C1 C12 C11 . . 126.00(17) ?
    C1 C12 H12 . . 121.5(13) ?
    C11 C12 H12 . . 112.4(13) ?
    C10 C13 H13A . . 109.5 ?
    C10 C13 H13B . . 109.5 ?
    H13A C13 H13B . . 109.5 ?
    C10 C13 H13C . . 109.5 ?
    H13A C13 H13C . . 109.5 ?
    H13B C13 H13C . . 109.5 ?
    C6 C14 H14A . . 109.5 ?
    C6 C14 H14B . . 109.5 ?
    H14A C14 H14B . . 109.5 ?
    C6 C14 H14C . . 109.5 ?
    H14A C14 H14C . . 109.5 ?
    H14B C14 H14C . . 109.5 ?
    C6 C15 H15A . . 109.5 ?
    C6 C15 H15B . . 109.5 ?
    H15A C15 H15B . . 109.5 ?
    C6 C15 H15C . . 109.5 ?
    H15A C15 H15C . . 109.5 ?
    H15B C15 H15C . . 109.5 ?
    C2 C16 H16A . . 109.5 ?
    C2 C16 H16B . . 109.5 ?
    H16A C16 H16B . . 109.5 ?
    C2 C16 H16C . . 109.5 ?
    H16A C16 H16C . . 109.5 ?
    H16B C16 H16C . . 109.5 ?
data_global
_journal_date_recd_electronic     2010-07-14
_journal_date_accepted     2010-08-24
_journal_name_full     'Acta Crystallographica, Section E'
_journal_year     2010
_journal_volume     66
_journal_issue      9
_journal_page_first     o2463
_journal_page_last     o2463
_journal_paper_category     QO
_journal_coeditor_code     ER2079
_publ_contact_author_name     'Professor Ahmed Benharref'
_publ_contact_author_address
;
Laboratoire de Chimie des Substances Naturelles
"Unit\'e Associ\'e au CNRST (URAC16)"
Facult\'e des Sciences Semlalia,
BP 2390 Bd My Abdellah,
40000 Marrakech
Morocco
;
_publ_contact_author_email     'abenharref@yahoo.fr'
_publ_contact_author_fax     '0021224437408'
_publ_contact_author_phone     '0021224434649'
_publ_section_title
;\
(1<i>S</i>,2<i>S</i>,4<i>R</i>)-3,3-Dichloro-4,8,12,12-\
tetramethyltricyclo[5.5.0.0^2,4^]dodeca-6,8-diene
;
loop_
    _publ_author_name
    _publ_author_address
    'Benharref, Ahmed'
;
Laboratoire de Chimie des Substances Naturelles
"Unit\'e Associ\'e au CNRST (URAC16)"
Facult\'e des Sciences Semlalia,
BP 2390 Bd My Abdellah,
40000 Marrakech
Morocco
;
    'El Ammari, Lahcen'
;
Laboratoire de Chimie du Solide Appliqu\'ee
Facult\'e des Sciences
Avenue Ibn Battouta BP 1014 Rabat, Morocco
;
    'Berraho, Moha'
;
Laboratoire de Chimie des Substances Naturelles
"Unit\'e Associ\'e au CNRST (URAC16)"
Facult\'e des Sciences Semlalia,
BP 2390 Bd My Abdellah,
40000 Marrakech
Morocco
;
    'Lassaba, Esaadia'
;
Laboratoire de Chimie des Substances Naturelles
"Unit\'e Associ\'e au CNRST (URAC16)"
Facult\'e des Sciences Semlalia,
BP 2390 Bd My Abdellah,
40000 Marrakech
Morocco
;
