# Supplementary material for: (1S,2S,4R)-3,3-Dichloro-4,8,12,12-tetra­methyl­tricyclo­[5.5.0.02,4]dodeca-6,8-diene
Source: Acta Crystallogr Sect E Struct Rep Online. 2010 Aug 28;66(Pt 9):o2463. doi: 10.1107/S1600536810034070 (PMC3007900; doi:10.1107/S1600536810034070)
Supplement: Supplementary file 2 [file e-66-o2463-Isup2.hkl]

#
# h,k,l, Fc-squared, Fo-squared, sigma(Fo-squared) and status flag
#
data_I
_shelx_title ' EL_MOH_ARH in P2(1)2(1)2(1)'
_shelx_refln_list_code          4
_shelx_F_calc_maximum      113.68
_exptl_crystal_F_000       608.00
_reflns_d_resolution_high  0.7484
 
loop_
 _symmetry_equiv_pos_as_xyz
 'x, y, z'
 '-x+1/2, -y, z+1/2'
 '-x, y+1/2, -z+1/2'
 'x+1/2, -y+1/2, -z'
 
_cell_length_a     7.4356
_cell_length_b     8.3124
_cell_length_c    24.1085
_cell_angle_alpha  90.000
_cell_angle_beta   90.000
_cell_angle_gamma  90.000
 
_shelx_F_squared_multiplier     1.000
 
loop_
 _refln_index_h
 _refln_index_k
 _refln_index_l
 _refln_F_squared_calc
 _refln_F_squared_meas
 _refln_F_squared_sigma
 _refln_observed_status
   2   0   0     2355.33     2575.00     51.28 o
   4   0   0     4918.00     5400.90    128.31 o
   6   0   0      679.48      635.43     23.93 o
   8   0   0       21.66       19.61      3.54 o
   1   1   0     2582.74     2618.69     37.01 o
   2   1   0      605.52      631.15      9.92 o
   3   1   0      676.42      666.04     11.87 o
   4   1   0      949.26      859.82     15.34 o
   5   1   0        0.01        0.59      0.54 o
   6   1   0      967.46      905.90     19.13 o
   7   1   0       26.67       28.24      2.54 o
   8   1   0       28.71       29.85      5.17 o
   9   1   0        0.03       -1.83      1.90 o
   0   2   0    12923.42    13899.23    233.68 o
   1   2   0     5451.29     5625.23     89.22 o
   2   2   0       34.63       43.68      1.93 o
   3   2   0     2634.81     2875.08     49.52 o
   4   2   0       70.98       76.08      2.07 o
   5   2   0       28.01       22.85      1.63 o
   6   2   0      357.48      338.39      8.04 o
   7   2   0      254.49      225.41      7.38 o
   8   2   0        8.54       15.20      2.28 o
   9   2   0       57.83       52.72      5.41 o
   1   3   0      159.68      167.57      2.38 o
   2   3   0      463.00      510.01     10.18 o
   3   3   0      869.31      830.77     16.96 o
   4   3   0      302.11      293.57      5.77 o
   5   3   0       70.15       73.88      3.50 o
   6   3   0      165.25      167.80      6.51 o
   7   3   0      150.50      146.08      5.52 o
   8   3   0        2.94        1.19      1.79 o
   9   3   0        7.17        6.56      2.30 o
   0   4   0     4669.86     5012.64     96.04 o
   1   4   0      796.56      823.16     11.50 o
   2   4   0        3.92        4.45      0.46 o
   3   4   0      588.45      610.91      9.64 o
   4   4   0      767.33      741.59     12.08 o
   5   4   0       67.23       67.63      2.75 o
   6   4   0       53.11       48.96      3.54 o
   7   4   0       11.98       14.52      1.74 o
   8   4   0        0.16       -1.71      1.71 o
   9   4   0        0.48       -2.01      2.01 o
   1   5   0        3.29        2.78      0.56 o
   2   5   0      156.52      164.00      2.83 o
   3   5   0       16.12       16.15      0.90 o
   4   5   0      255.21      270.51      5.39 o
   5   5   0       89.78       89.22      2.15 o
   6   5   0      248.81      258.67      6.65 o
   7   5   0        1.36       -0.13      1.32 o
   8   5   0       35.62       40.54      3.80 o
   0   6   0     2486.04     2644.19     66.86 o
   1   6   0      490.27      472.26     10.27 o
   2   6   0       31.18       36.09      1.20 o
   3   6   0      291.20      291.36      7.17 o
   4   6   0      407.31      393.96      7.23 o
   5   6   0        8.51        9.24      1.12 o
   6   6   0       76.06       74.10      6.23 o
   7   6   0       10.62       11.30      1.93 o
   8   6   0        0.22        1.94      2.23 o
   1   7   0      281.48      292.31      7.57 o
   2   7   0        4.33        6.18      1.00 o
   3   7   0        5.93        9.42      1.02 o
   4   7   0        6.40        7.42      0.99 o
   5   7   0       14.83       16.60      1.67 o
   6   7   0       26.41       28.99      3.77 o
   7   7   0       32.26       34.05      3.31 o
   0   8   0       23.14       18.53      1.86 o
   1   8   0      210.07      210.98      5.20 o
   2   8   0        1.55        2.90      1.03 o
   3   8   0       54.76       56.78      2.20 o
   4   8   0        6.88        8.83      1.02 o
   5   8   0       14.44       15.93      1.14 o
   6   8   0       22.63       21.77      2.98 o
   1   9   0       55.60       49.49      2.89 o
   2   9   0       32.38       35.92      2.48 o
   3   9   0       32.88       31.29      2.23 o
   4   9   0       15.96       17.09      1.18 o
   5   9   0        0.50        2.39      3.46 o
   0  10   0       62.71       62.06      4.87 o
   1  10   0       28.36       26.28      2.44 o
   2  10   0        2.39        0.48      2.24 o
   3  10   0        4.20        3.37      1.57 o
   4  10   0       11.64       18.91      4.22 o
   1  11   0        0.25       -0.28      1.74 o
   1   0   1      571.50      495.43     11.68 o
   2   0   1      116.44      114.47      1.90 o
   3   0   1       27.06       28.41      1.41 o
   4   0   1      555.35      615.63      9.99 o
   5   0   1      838.85      804.02     14.58 o
   6   0   1       12.30       13.69      1.51 o
   7   0   1      125.50      118.81      4.92 o
   8   0   1        0.13       -2.02      2.27 o
   9   0   1        0.28       -0.02      2.12 o
  -9   1   1       26.48       28.74      3.02 o
  -8   1   1       54.95       58.74      3.84 o
  -7   1   1      162.27      154.61      6.34 o
  -6   1   1      184.42      184.12      5.09 o
  -5   1   1       49.23       52.38      1.92 o
  -4   1   1      107.87       95.37      2.94 o
  -3   1   1      503.51      549.76      9.59 o
  -2   1   1     1233.58     1201.89     18.66 o
  -1   1   1     6546.85     6859.73     97.53 o
   0   1   1     1040.79      626.19     14.78 o
   1   1   1     6619.66     6853.96     97.26 o
   2   1   1     1243.71     1204.81     20.88 o
   3   1   1      480.98      516.93      9.60 o
   4   1   1      104.77       95.21      2.44 o
   5   1   1       45.45       48.64      1.62 o
   6   1   1      187.33      188.51      5.10 o
   7   1   1      160.89      150.56      5.60 o
   8   1   1       54.23       52.67      3.43 o
   9   1   1       27.98       29.64      3.11 o
  -9   2   1       24.81       27.23      3.05 o
  -8   2   1       22.88       19.63      2.47 o
  -7   2   1       44.25       39.99      5.00 o
  -6   2   1      215.04      206.12      5.48 o
  -5   2   1       76.43       77.48      3.38 o
  -4   2   1      567.71      548.85      9.88 o
  -3   2   1       59.30       74.72      1.92 o
  -2   2   1     2013.64     2074.23     36.15 o
  -1   2   1      706.78      710.53     11.14 o
   0   2   1      666.43      773.92      9.91 o
   1   2   1      721.01      733.23     13.00 o
   2   2   1     2011.89     2113.56     36.14 o
   3   2   1       59.95       80.95      3.46 o
   4   2   1      553.23      526.35     10.64 o
   5   2   1       69.33       69.04      2.84 o
   6   2   1      214.41      205.73      5.50 o
   7   2   1       43.08       40.06      2.81 o
   8   2   1       22.70       20.87      2.45 o
   9   2   1       24.13       31.55      3.19 o
  -9   3   1        7.62        9.33      2.45 o
  -8   3   1        9.63       10.43      2.16 o
  -7   3   1       49.80       46.69      5.65 o
  -6   3   1       66.55       65.72      2.53 o
  -5   3   1       97.84       91.65      4.09 o
  -4   3   1       18.24       19.07      1.02 o
  -3   3   1       64.16       78.15      3.72 o
  -2   3   1     3206.19     3363.78     50.90 o
  -1   3   1       37.12       42.20      0.89 o
   0   3   1      148.28      149.60      2.17 o
   1   3   1       33.72       36.02      0.79 o
   2   3   1     3225.03     3361.28     50.75 o
   3   3   1       66.43       78.71      2.07 o
   4   3   1       17.56       19.00      1.33 o
   5   3   1       95.87       90.01      2.86 o
   6   3   1       68.21       66.05      2.84 o
   7   3   1       49.80       48.85      3.15 o
   8   3   1        9.62       11.98      2.28 o
   9   3   1        7.35        6.34      2.34 o
  -9   4   1       15.14       14.85      3.61 o
  -8   4   1       17.24       13.62      2.24 o
  -7   4   1        9.95       10.08      1.70 o
  -6   4   1      190.92      198.24      7.16 o
  -5   4   1      288.00      297.88      6.06 o
  -4   4   1       66.45       67.87      2.87 o
  -3   4   1       82.91       76.34      1.63 o
  -2   4   1      125.16      115.40      2.09 o
  -1   4   1       44.69       44.74      1.28 o
   0   4   1        4.59        1.78      0.94 o
   1   4   1       43.63       44.85      0.99 o
   2   4   1      116.79      108.00      2.14 o
   3   4   1       83.25       80.47      1.75 o
   4   4   1       67.96       71.81      2.07 o
   5   4   1      302.45      299.92     10.92 o
   6   4   1      182.69      180.69      5.21 o
   7   4   1       10.16       10.58      1.68 o
   8   4   1       16.95       15.65      2.34 o
   9   4   1       15.21       12.88      2.56 o
  -8   5   1       13.38       11.88      2.64 o
  -7   5   1        0.90        0.04      1.59 o
  -6   5   1       45.39       47.39      2.06 o
  -5   5   1       94.80       91.54      2.13 o
  -4   5   1       31.09       34.46      1.17 o
  -3   5   1      210.28      212.72      3.71 o
  -2   5   1      255.45      269.67      5.15 o
  -1   5   1      529.23      497.68      7.08 o
   0   5   1      194.15      215.04      3.42 o
   1   5   1      516.26      477.77      7.08 o
   2   5   1      250.56      265.28      3.88 o
   3   5   1      206.07      212.21      3.49 o
   4   5   1       32.19       35.07      1.30 o
   5   5   1       92.85       94.68      2.23 o
   6   5   1       43.83       48.28      2.50 o
   7   5   1        1.00        0.62      1.35 o
   8   5   1       13.33       11.19      2.79 o
  -8   6   1       10.93        8.38      2.43 o
  -7   6   1        3.42        1.95      1.64 o
  -6   6   1       10.49       12.85      1.26 o
  -5   6   1      190.56      201.94      7.47 o
  -4   6   1       25.85       26.38      1.79 o
  -3   6   1       19.27       22.86      1.41 o
  -2   6   1      130.29      140.02      3.06 o
  -1   6   1      183.49      174.96      3.31 o
   0   6   1      272.98      294.00      6.18 o
   1   6   1      185.37      182.22      2.89 o
   2   6   1      125.49      137.28      2.93 o
   3   6   1       18.50       22.12      1.03 o
   4   6   1       25.08       29.02      1.29 o
   5   6   1      193.60      197.05      5.97 o
   6   6   1       10.17       10.40      3.72 o
   7   6   1        3.13        4.62      1.74 o
   8   6   1       10.87        9.59      2.59 o
  -7   7   1       28.83       32.58      2.51 o
  -6   7   1       12.60       14.72      1.24 o
  -5   7   1       37.72       40.03      1.71 o
  -4   7   1       65.89       62.07      2.06 o
  -3   7   1       82.64       83.97      6.06 o
  -2   7   1       34.46       34.43      1.64 o
  -1   7   1      405.95      400.77      8.08 o
   0   7   1      276.39      277.01      5.23 o
   1   7   1      407.17      404.20      6.72 o
   2   7   1       35.03       37.61      1.79 o
   3   7   1       80.31       82.13      2.64 o
   4   7   1       67.46       63.93      2.52 o
   5   7   1       37.55       38.76      3.18 o
   6   7   1       12.45       13.73      2.14 o
   7   7   1       28.98       36.93      2.83 o
  -6   8   1       17.80       19.35      4.53 o
  -5   8   1        8.98        8.93      3.64 o
  -4   8   1       23.85       23.48      1.31 o
  -3   8   1       15.07       14.74      1.26 o
  -2   8   1       37.23       36.83      1.92 o
  -1   8   1        0.50        0.11      0.90 o
   0   8   1        2.42       -0.46      0.93 o
   1   8   1        0.32       -0.32      1.10 o
   2   8   1       38.45       38.50      1.93 o
   3   8   1       14.73       16.11      1.38 o
   4   8   1       24.92       27.13      1.51 o
   5   8   1        8.94        7.75      1.55 o
   6   8   1       16.08       19.39      1.95 o
  -5   9   1       13.61       19.27      4.30 o
  -4   9   1        8.74        5.00      3.12 o
  -3   9   1        1.84        1.95      0.95 o
  -2   9   1       59.45       57.75      3.06 o
  -1   9   1        1.42        0.17      1.47 o
   0   9   1       17.46       18.47      3.04 o
   1   9   1        1.11        0.27      1.50 o
   2   9   1       59.88       57.91      3.14 o
   3   9   1        1.88        0.69      1.44 o
   4   9   1        8.79        9.72      1.63 o
   5   9   1       13.36       14.65      1.66 o
  -4  10   1        8.02       13.25      3.99 o
  -3  10   1        2.68        1.82      1.39 o
  -2  10   1        9.98       11.01      1.87 o
  -1  10   1        9.19       10.09      3.06 o
   0  10   1        0.04        2.70      1.74 o
   1  10   1        9.48        8.91      1.95 o
   2  10   1       10.21        7.45      1.86 o
   3  10   1        2.68       -0.33      1.74 o
   4  10   1        7.84        7.80      2.95 o
  -1  11   1        4.12        2.28      1.82 o
   0  11   1        0.23        1.67      1.83 o
   1  11   1        3.95        2.35      1.84 o
   0   0   2     5544.35       -0.05      0.05 o
   1   0   2     8531.54     8724.90    120.98 o
   2   0   2     1543.29     1665.12     25.72 o
   3   0   2      420.63      466.72      7.41 o
   4   0   2       16.49       13.43      1.13 o
   5   0   2      121.88      117.70      3.23 o
   6   0   2       66.09       59.07      2.58 o
   7   0   2      296.51      296.57      9.13 o
   8   0   2        2.05       -0.30      1.72 o
   9   0   2        3.16        4.07      2.31 o
  -9   1   2        9.94       13.15      2.56 o
  -8   1   2       30.64       35.79      2.97 o
  -7   1   2      179.61      153.50      5.69 o
  -6   1   2      157.72      149.83      4.45 o
  -5   1   2        9.68       10.97      1.08 o
  -4   1   2     1850.23     1823.02     28.26 o
  -3   1   2     2140.98     2230.52     34.66 o
  -2   1   2      436.96      462.81      7.18 o
  -1   1   2      782.41      835.97     13.35 o
   0   1   2     6704.62     6307.85    123.27 o
   1   1   2      811.26      867.33     13.01 o
   2   1   2      428.97      430.22      8.02 o
   3   1   2     2179.74     2263.45     38.78 o
   4   1   2     1812.36     1807.97     28.28 o
   5   1   2        9.13        8.78      0.84 o
   6   1   2      157.63      160.04      4.53 o
   7   1   2      172.75      155.56      5.68 o
   8   1   2       28.81       30.77      2.89 o
   9   1   2       10.15       11.62      2.50 o
  -9   2   2       21.31       27.57      3.07 o
  -8   2   2        3.32        4.15      1.96 o
  -7   2   2       84.44       86.57      4.07 o
  -6   2   2      200.22      181.52      4.97 o
  -5   2   2       52.31       52.43      1.86 o
  -4   2   2      262.19      266.71      6.45 o
  -3   2   2     1212.42     1269.59     22.18 o
  -2   2   2     1339.17     1321.13     24.88 o
  -1   2   2     3968.92     4193.60     82.92 o
   0   2   2     1323.96     1447.87     18.43 o
   1   2   2     3896.87     4119.80     51.93 o
   2   2   2     1340.67     1305.63     22.83 o
   3   2   2     1218.88     1270.85     22.23 o
   4   2   2      271.38      286.53      9.09 o
   5   2   2       53.25       54.10      1.95 o
   6   2   2      197.08      179.11      4.99 o
   7   2   2       83.55       84.45      4.12 o
   8   2   2        3.14        2.32      3.77 o
   9   2   2       22.02       24.78      2.96 o
  -9   3   2        4.54        4.59      2.20 o
  -8   3   2        3.95        3.59      1.90 o
  -7   3   2      274.60      269.52      8.43 o
  -6   3   2       69.42       60.69      2.23 o
  -5   3   2       46.70       44.07      1.75 o
  -4   3   2        2.14        1.88      0.64 o
  -3   3   2     2173.09     2216.44     38.74 o
  -2   3   2      741.10      804.29     12.54 o
  -1   3   2      525.64      571.77      8.91 o
   0   3   2      354.63      316.09      4.58 o
   1   3   2      533.58      552.12      7.23 o
   2   3   2      746.02      818.99     12.57 o
   3   3   2     2181.83     2262.90     38.80 o
   4   3   2        2.97        2.67      0.71 o
   5   3   2       48.98       49.01      2.39 o
   6   3   2       66.96       56.98      3.06 o
   7   3   2      279.20      269.07      8.53 o
   8   3   2        4.09        4.39      1.98 o
   9   3   2        4.34        4.58      2.28 o
  -9   4   2       12.81       13.09      2.48 o
  -8   4   2        3.06        3.33      1.88 o
  -7   4   2       24.48       25.68      2.31 o
  -6   4   2        9.51        9.26      1.16 o
  -5   4   2      102.99       97.25      2.66 o
  -4   4   2      286.57      294.60      5.01 o
  -3   4   2      131.92      132.50      2.42 o
  -2   4   2       74.79       77.86      3.05 o
  -1   4   2     1428.37     1557.41     26.07 o
   0   4   2      165.75      125.60      1.98 o
   1   4   2     1407.59     1520.55     19.38 o
   2   4   2       71.25       73.45      1.44 o
   3   4   2      131.34      135.16      2.61 o
   4   4   2      295.51      300.74      5.93 o
   5   4   2      102.55      101.11      2.80 o
   6   4   2        9.67        9.19      1.51 o
   7   4   2       23.03       22.32      3.05 o
   8   4   2        3.23        5.31      2.05 o
   9   4   2       12.36       11.27      2.59 o
  -8   5   2       53.66       50.13      4.45 o
  -7   5   2        2.77        2.30      1.39 o
  -6   5   2       34.02       39.07      1.87 o
  -5   5   2       23.59       26.69      1.72 o
  -4   5   2      431.72      432.65      7.06 o
  -3   5   2       96.56      101.19      2.34 o
  -2   5   2      150.20      169.95      3.42 o
  -1   5   2      187.02      181.62      2.93 o
   0   5   2      124.16      122.21      2.19 o
   1   5   2      181.04      176.42      2.56 o
   2   5   2      145.38      164.36      2.97 o
   3   5   2       94.34      101.52      2.03 o
   4   5   2      432.29      436.05      7.25 o
   5   5   2       24.58       28.20      1.46 o
   6   5   2       34.79       41.64      2.93 o
   7   5   2        2.69        5.54      1.56 o
   8   5   2       53.50       60.52      3.80 o
  -8   6   2        6.26        5.30      2.19 o
  -7   6   2       38.83       40.15      2.86 o
  -6   6   2       15.68       15.18      1.26 o
  -5   6   2       13.77       12.15      1.06 o
  -4   6   2       97.88       98.98      2.73 o
  -3   6   2      181.93      185.64      5.88 o
  -2   6   2       15.17       14.82      0.92 o
  -1   6   2       17.10       17.10      2.42 o
   0   6   2      797.66      824.36     11.71 o
   1   6   2       16.14       15.15      0.84 o
   2   6   2       15.01       15.55      1.02 o
   3   6   2      185.86      188.27      3.55 o
   4   6   2      101.88      107.69      3.42 o
   5   6   2       13.92       14.39      1.35 o
   6   6   2       15.47       15.71      1.96 o
   7   6   2       37.98       41.14      2.93 o
   8   6   2        6.16        7.52      2.66 o
  -7   7   2       68.17       70.12      7.95 o
  -6   7   2       18.08       24.06      1.36 o
  -5   7   2        5.46        7.38      1.06 o
  -4   7   2       90.48       97.06      6.30 o
  -3   7   2      135.56      131.53      3.33 o
  -2   7   2       48.31       43.28      1.60 o
  -1   7   2      142.46      140.49      3.17 o
   0   7   2      116.41      119.83      2.43 o
   1   7   2      139.43      136.17      3.99 o
   2   7   2       47.37       46.03      2.05 o
   3   7   2      132.32      132.43      3.63 o
   4   7   2       86.73       82.89      3.26 o
   5   7   2        5.72        5.42      1.60 o
   6   7   2       18.38       22.28      2.42 o
   7   7   2       65.95       66.13      4.40 o
  -6   8   2       33.39       36.19      5.15 o
  -5   8   2       20.86       17.62      4.07 o
  -4   8   2       16.92       16.78      3.53 o
  -3   8   2       58.04       56.46      1.93 o
  -2   8   2        7.04        7.86      1.75 o
  -1   8   2      104.82      106.78      4.19 o
   0   8   2       54.58       50.19      1.95 o
   1   8   2      104.94      104.12      4.12 o
   2   8   2        7.70        6.70      1.56 o
   3   8   2       58.38       58.12      7.05 o
   4   8   2       16.24       16.55      1.86 o
   5   8   2       21.43       19.88      2.01 o
   6   8   2       32.11       34.60      6.91 o
  -5   9   2       10.74        9.62      3.84 o
  -4   9   2        4.87        1.63      3.09 o
  -3   9   2       60.70       60.48      2.07 o
  -2   9   2       16.19       18.44      1.90 o
  -1   9   2       10.63       11.96      1.80 o
   0   9   2       44.41       41.50      2.68 o
   1   9   2       10.17       12.44      3.76 o
   2   9   2       16.29       19.40      2.10 o
   3   9   2       61.38       62.08      3.29 o
   4   9   2        4.84        3.64      1.59 o
   5   9   2       11.13       13.20      1.83 o
  -4  10   2        9.50        8.49      3.82 o
  -3  10   2        2.54        1.79      3.06 o
  -2  10   2       29.75       29.65      2.30 o
  -1  10   2       24.98       23.35      2.26 o
   0  10   2       17.12       16.15      2.21 o
   1  10   2       25.14       23.96      2.37 o
   2  10   2       29.97       30.37      2.56 o
   3  10   2        2.74        0.43      1.60 o
   4  10   2       10.00        8.86      2.55 o
  -1  11   2        3.19        3.25      1.74 o
   0  11   2        4.26        3.63      2.56 o
   1  11   2        3.08        2.70      3.79 o
   1   0   3     5738.75     5840.41     74.15 o
   2   0   3     7336.43     7762.02    119.27 o
   3   0   3     4458.70     4985.68     76.42 o
   4   0   3      788.68      821.32     13.14 o
   5   0   3      747.65      736.51     14.23 o
   6   0   3      111.40       94.57      3.24 o
   7   0   3        0.97        3.24      1.71 o
   8   0   3       29.29       30.39      2.78 o
   9   0   3       15.38       14.06      2.61 o
  -9   1   3       47.85       52.83      3.74 o
  -8   1   3       74.22       76.61      4.22 o
  -7   1   3       46.35       40.02      4.27 o
  -6   1   3      825.22      786.02     16.88 o
  -5   1   3      187.53      191.68      4.17 o
  -4   1   3      393.95      456.31      7.56 o
  -3   1   3      826.95      890.17     13.98 o
  -2   1   3     2412.75     2413.05     37.31 o
  -1   1   3     6087.86     6363.10     88.11 o
   0   1   3     1463.27     1500.93     19.10 o
   1   1   3     6064.77     6305.52     87.70 o
   2   1   3     2437.46     2433.85     48.23 o
   3   1   3      837.98      883.36     14.00 o
   4   1   3      392.57      454.81     11.53 o
   5   1   3      181.59      189.91      3.74 o
   6   1   3      830.67      797.38     16.94 o
   7   1   3       44.93       42.19      2.85 o
   8   1   3       74.55       78.03      9.13 o
   9   1   3       47.96       56.39      8.48 o
  -9   2   3       21.43       18.37      2.71 o
  -8   2   3        8.16        5.61      3.20 o
  -7   2   3       12.19        7.44      1.82 o
  -6   2   3       21.92       23.71      1.98 o
  -5   2   3      181.74      189.53      4.46 o
  -4   2   3      195.35      204.68      3.69 o
  -3   2   3      227.27      225.28      4.00 o
  -2   2   3     1292.32     1383.93     21.45 o
  -1   2   3     1204.93     1162.01     23.58 o
   0   2   3     6383.45     6381.72     86.38 o
   1   2   3     1217.77     1180.73     14.90 o
   2   2   3     1314.21     1377.16     29.42 o
   3   2   3      230.17      233.55      4.54 o
   4   2   3      184.33      192.91      4.20 o
   5   2   3      184.94      182.22      4.87 o
   6   2   3       27.32       31.56      3.07 o
   7   2   3       12.73       12.97      3.17 o
   8   2   3        8.53        3.70      2.04 o
   9   2   3       20.76       17.66      2.73 o
  -9   3   3        6.34        5.89      2.21 o
  -8   3   3       85.16       86.15      4.24 o
  -7   3   3        2.11        1.25      1.55 o
  -6   3   3       10.73       12.07      1.18 o
  -5   3   3      649.76      640.61     11.88 o
  -4   3   3       55.37       57.29      1.72 o
  -3   3   3      151.07      157.53      2.80 o
  -2   3   3     2618.48     2654.34     66.76 o
  -1   3   3     1686.16     1918.63     26.82 o
   0   3   3       12.27       15.69      0.87 o
   1   3   3     1688.37     1875.91     23.77 o
   2   3   3     2634.40     2758.90     37.26 o
   3   3   3      155.58      165.15      3.45 o
   4   3   3       55.90       58.39      1.89 o
   5   3   3      653.81      646.91     11.99 o
   6   3   3       11.18       10.70      1.48 o
   7   3   3        2.05        4.03      1.63 o
   8   3   3       85.54       78.73      4.75 o
   9   3   3        6.76        5.87      2.35 o
  -9   4   3        2.22        0.04      2.10 o
  -8   4   3       43.71       43.38      7.53 o
  -7   4   3       29.26       25.37      2.34 o
  -6   4   3       42.27       41.15      1.88 o
  -5   4   3       84.26       81.03      2.87 o
  -4   4   3       86.64       80.74      2.54 o
  -3   4   3       80.92       81.71      1.94 o
  -2   4   3     1230.34     1292.90     32.46 o
  -1   4   3      783.65      851.76     11.83 o
   0   4   3      179.15      166.41      2.69 o
   1   4   3      760.85      818.34     10.71 o
   2   4   3     1212.31     1304.03     16.81 o
   3   4   3       85.03       84.83      2.40 o
   4   4   3       85.10       77.71      2.30 o
   5   4   3       80.68       78.05      3.00 o
   6   4   3       41.43       45.48      2.43 o
   7   4   3       29.08       28.83      3.45 o
   8   4   3       42.67       41.14      3.20 o
   9   4   3        2.02        0.33      2.06 o
  -8   5   3       23.96       27.17      3.14 o
  -7   5   3       44.79       53.73      3.72 o
  -6   5   3      139.33      145.64      3.63 o
  -5   5   3       18.27       17.77      1.08 o
  -4   5   3      222.49      207.61      4.30 o
  -3   5   3      158.42      156.04      6.20 o
  -2   5   3      757.42      827.07     14.67 o
  -1   5   3      954.59     1050.03     16.04 o
   0   5   3        7.34        9.85      0.62 o
   1   5   3      949.62     1027.02     12.50 o
   2   5   3      763.02      826.78     10.93 o
   3   5   3      159.58      155.53      2.79 o
   4   5   3      223.70      212.91      4.45 o
   5   5   3       18.04       18.87      1.09 o
   6   5   3      144.26      144.62      4.52 o
   7   5   3       45.70       45.93      4.53 o
   8   5   3       23.04       26.47      2.82 o
  -8   6   3       13.53       17.02      2.56 o
  -7   6   3        0.73        1.23      2.16 o
  -6   6   3       29.16       33.33      2.07 o
  -5   6   3       61.12       64.70      3.09 o
  -4   6   3      105.53       92.38      6.02 o
  -3   6   3       19.52       17.57      3.13 o
  -2   6   3      265.68      265.75      5.79 o
  -1   6   3      510.51      503.00      8.21 o
   0   6   3      223.52      218.52      5.31 o
   1   6   3      526.11      525.37      7.08 o
   2   6   3      258.91      257.50      4.21 o
   3   6   3       19.32       20.20      1.06 o
   4   6   3      104.26       90.85      2.88 o
   5   6   3       63.87       62.49      3.21 o
   6   6   3       29.42       31.07      2.46 o
   7   6   3        0.83        3.13      1.81 o
   8   6   3       13.14       13.89      2.93 o
  -7   7   3        5.26        5.54      3.29 o
  -6   7   3       35.10       43.67      5.20 o
  -5   7   3      185.53      190.47     10.08 o
  -4   7   3       34.95       38.56      4.46 o
  -3   7   3      120.99      117.49      6.72 o
  -2   7   3      242.57      230.85      4.66 o
  -1   7   3       96.63       94.76      2.26 o
   0   7   3      197.63      202.10      3.84 o
   1   7   3       97.59       93.41      2.60 o
   2   7   3      238.14      230.70      5.62 o
   3   7   3      116.43      110.28      2.77 o
   4   7   3       34.53       38.61      2.02 o
   5   7   3      182.26      168.89      5.88 o
   6   7   3       35.68       36.42      2.71 o
   7   7   3        4.97        3.98      2.01 o
  -6   8   3       23.83       21.94      4.77 o
  -5   8   3        9.27       13.86      3.70 o
  -4   8   3       28.77       22.24      3.82 o
  -3   8   3        0.93        1.10      2.63 o
  -2   8   3       30.93       28.65      1.53 o
  -1   8   3       22.54       25.97      1.27 o
   0   8   3       41.14       49.72      2.25 o
   1   8   3       23.21       24.00      1.80 o
   2   8   3       32.74       37.79      2.36 o
   3   8   3        1.14        0.32      1.42 o
   4   8   3       29.08       25.08      2.14 o
   5   8   3        9.47       12.88      4.47 o
   6   8   3       23.58       24.86      2.38 o
  -5   9   3       17.07       12.59      3.94 o
  -4   9   3       10.23       11.71      3.57 o
  -3   9   3        3.04        4.90      3.09 o
  -2   9   3      106.05      104.60      5.32 o
  -1   9   3       28.17       29.18      2.30 o
   0   9   3        0.39       -0.12      1.56 o
   1   9   3       28.56       28.17      2.37 o
   2   9   3      106.23      104.88      4.32 o
   3   9   3        3.03        3.78      1.66 o
   4   9   3       10.38       14.27      1.90 o
   5   9   3       16.95       14.25      1.99 o
  -4  10   3        2.15        1.76      3.44 o
  -3  10   3        1.51       -0.24      2.94 o
  -2  10   3       15.67       18.85      4.98 o
  -1  10   3        0.66        0.83      1.56 o
   0  10   3       47.21       47.94      3.02 o
   1  10   3        0.53       -1.63      1.63 o
   2  10   3       15.80       17.75      4.44 o
   3  10   3        1.69        1.98      1.69 o
   4  10   3        2.03        0.03      1.62 o
  -1  11   3        8.88       12.36      1.98 o
   0  11   3        0.05       -1.65      1.65 o
   1  11   3        8.89        8.28      2.07 o
   0   0   4     1226.07     1186.96     24.83 o
   1   0   4      616.42      623.96      8.65 o
   2   0   4        0.87        0.03      0.34 o
   3   0   4     1167.17     1157.33     18.13 o
   4   0   4        0.85        1.35      1.05 o
   5   0   4       78.34       86.40      3.36 o
   6   0   4       40.99       51.03      2.43 o
   7   0   4      114.75       92.78      4.15 o
   8   0   4        2.72        1.13      1.89 o
   9   0   4        9.44        6.37      2.82 o
  -9   1   4        1.07        0.81      2.12 o
  -8   1   4       43.79       39.60      3.06 o
  -7   1   4       45.18       42.08      2.88 o
  -6   1   4       42.51       44.78      4.61 o
  -5   1   4      125.13      132.48      2.93 o
  -4   1   4      970.58     1015.42     16.27 o
  -3   1   4     1042.06     1058.32     16.91 o
  -2   1   4      664.45      682.15      9.45 o
  -1   1   4      652.28      719.65      9.77 o
   0   1   4     3750.43     3760.33     52.18 o
   1   1   4      616.89      673.84      8.40 o
   2   1   4      648.53      650.46     10.39 o
   3   1   4     1073.47     1105.78     25.58 o
   4   1   4      991.16     1044.67     21.63 o
   5   1   4      125.25      142.83      3.38 o
   6   1   4       46.11       48.33      2.60 o
   7   1   4       43.66       38.77      2.79 o
   8   1   4       42.82       42.30      3.21 o
   9   1   4        1.00        0.10      2.01 o
  -9   2   4       39.31       43.29      4.20 o
  -8   2   4      116.25      107.09      4.94 o
  -7   2   4        6.30        6.74      1.85 o
  -6   2   4      438.09      409.26      9.50 o
  -5   2   4      561.98      549.31     10.60 o
  -4   2   4      911.46      932.09     14.58 o
  -3   2   4     1106.14     1170.97     18.19 o
  -2   2   4      140.15      156.02      2.75 o
  -1   2   4     5440.48     5652.22     78.80 o
   0   2   4       11.51       12.67      0.64 o
   1   2   4     5462.54     5692.02     77.17 o
   2   2   4      140.87      156.42      3.17 o
   3   2   4     1115.30     1149.84     19.99 o
   4   2   4      908.76      887.84     18.97 o
   5   2   4      560.66      546.92     12.00 o
   6   2   4      443.59      414.78      9.57 o
   7   2   4        6.10        5.44      1.98 o
   8   2   4      117.24      117.80      7.11 o
   9   2   4       39.65       40.14      3.54 o
  -9   3   4       19.46       20.40      2.68 o
  -8   3   4       12.54       12.40      2.67 o
  -7   3   4       74.74       80.23      5.98 o
  -6   3   4        8.87        9.17      1.13 o
  -5   3   4        5.04        5.26      1.02 o
  -4   3   4      277.16      262.09      5.14 o
  -3   3   4      740.07      753.61     13.49 o
  -2   3   4      241.38      231.45      6.48 o
  -1   3   4      223.83      242.46      3.62 o
   0   3   4     6206.29     6575.15     83.21 o
   1   3   4      219.66      236.20      3.59 o
   2   3   4      232.62      224.60      3.96 o
   3   3   4      734.93      764.69     13.32 o
   4   3   4      272.49      256.26      5.27 o
   5   3   4        4.45        4.98      1.09 o
   6   3   4        9.02        5.76      1.35 o
   7   3   4       74.02       76.60      5.44 o
   8   3   4       12.29       20.30      3.78 o
   9   3   4       19.13       16.07      2.84 o
  -9   4   4       12.33       11.39      2.38 o
  -8   4   4       12.73       14.01      3.24 o
  -7   4   4       77.21       70.45     13.16 o
  -6   4   4      158.35      161.71      3.86 o
  -5   4   4      103.13      104.49      2.74 o
  -4   4   4      207.01      195.44      4.09 o
  -3   4   4      365.82      331.74      7.61 o
  -2   4   4      100.00      109.60      3.88 o
  -1   4   4     1292.39     1380.09     21.16 o
   0   4   4     1067.40     1094.91     15.94 o
   1   4   4     1288.03     1345.04     16.17 o
   2   4   4      101.54      111.38      1.96 o
   3   4   4      372.64      354.43      5.32 o
   4   4   4      203.79      198.49      3.84 o
   5   4   4      102.73      103.70      3.88 o
   6   4   4      158.29      153.96      4.68 o
   7   4   4       76.37       72.38      3.27 o
   8   4   4       12.14       13.58      2.97 o
   9   4   4       12.35       13.94      2.65 o
  -8   5   4       17.55       18.64      2.79 o
  -7   5   4       20.90       23.84      2.52 o
  -6   5   4       10.28       13.48      1.86 o
  -5   5   4       87.64       87.90      3.29 o
  -4   5   4       39.99       36.95      1.64 o
  -3   5   4      475.29      473.66     14.49 o
  -2   5   4      129.06      116.55      4.38 o
  -1   5   4      325.58      358.77      5.68 o
   0   5   4       23.75       22.92      1.04 o
   1   5   4      308.75      328.47      4.44 o
   2   5   4      134.16      126.96      2.23 o
   3   5   4      471.04      463.37      6.98 o
   4   5   4       39.80       42.49      1.52 o
   5   5   4       86.51       84.31      3.45 o
   6   5   4        9.31       11.46      2.01 o
   7   5   4       20.09       16.93      1.95 o
   8   5   4       18.57       19.86      2.87 o
  -8   6   4       12.18       13.09      2.33 o
  -7   6   4       32.68       34.75      5.25 o
  -6   6   4      130.05      124.82      3.37 o
  -5   6   4       75.19       75.12      6.00 o
  -4   6   4       30.76       31.92      3.79 o
  -3   6   4      158.15      156.24      8.25 o
  -2   6   4       36.11       34.08      1.35 o
  -1   6   4       32.45       35.06      1.57 o
   0   6   4      233.84      248.09      4.01 o
   1   6   4       33.64       36.44      1.55 o
   2   6   4       36.34       36.16      1.67 o
   3   6   4      165.43      163.05      3.26 o
   4   6   4       27.78       28.00      1.25 o
   5   6   4       74.35       78.72      3.65 o
   6   6   4      130.62      121.95      5.03 o
   7   6   4       32.70       37.52      2.87 o
   8   6   4       12.20       15.85      3.02 o
  -7   7   4       23.67       26.09      5.05 o
  -6   7   4       20.95       25.41      4.46 o
  -5   7   4        8.30        5.89      3.52 o
  -4   7   4       73.63       77.31      6.09 o
  -3   7   4       43.39       43.29      4.39 o
  -2   7   4       59.55       56.40      1.76 o
  -1   7   4      246.59      250.08      5.10 o
   0   7   4      345.56      352.28      6.00 o
   1   7   4      238.08      236.46      4.71 o
   2   7   4       62.68       65.55      2.23 o
   3   7   4       44.75       47.42      1.81 o
   4   7   4       70.32       74.06      3.42 o
   5   7   4        8.05        8.49      1.76 o
   6   7   4       20.39       20.81      2.35 o
   7   7   4       22.88       27.95      2.78 o
  -6   8   4       11.37       10.96      4.07 o
  -5   8   4       61.62       69.42      6.12 o
  -4   8   4       23.65       22.81      3.82 o
  -3   8   4       20.64       21.61      3.46 o
  -2   8   4       20.25       21.08      1.29 o
  -1   8   4      136.71      133.85      4.69 o
   0   8   4       45.16       43.05      2.40 o
   1   8   4      132.47      131.03      4.76 o
   2   8   4       21.40       24.07      2.45 o
   3   8   4       20.33       14.06      2.72 o
   4   8   4       22.92       23.14      2.20 o
   5   8   4       62.31       64.66      3.48 o
   6   8   4       11.77       10.16      2.03 o
  -5   9   4        1.62        7.93      3.83 o
  -4   9   4       13.00       11.82      3.59 o
  -3   9   4       33.30       31.06      4.40 o
  -2   9   4        9.33        9.64      1.09 o
  -1   9   4       51.46       53.41      5.52 o
   0   9   4       22.01       22.26      2.21 o
   1   9   4       51.84       52.90      3.09 o
   2   9   4        9.52       10.01      2.01 o
   3   9   4       33.16       35.50      2.58 o
   4   9   4       12.32       13.59      2.03 o
   5   9   4        1.56        4.62      1.75 o
  -4  10   4        8.29        1.77      3.43 o
  -3  10   4        0.31       -2.96      2.96 o
  -2  10   4       11.84        8.62      1.55 o
  -1  10   4        0.33        0.57      1.55 o
   0  10   4       12.47       14.83      2.10 o
   1  10   4        0.24        0.69      1.72 o
   2  10   4       12.07        8.81      2.01 o
   3  10   4        0.20        0.80      1.70 o
   4  10   4        7.91        6.37      1.85 o
   0  11   4        0.14       -1.06      3.01 o
   1   0   5     6366.30     6566.75     89.52 o
   2   0   5     6235.67     6104.00     92.17 o
   3   0   5       20.58       23.77      1.31 o
   4   0   5      215.53      220.78      5.36 o
   5   0   5     1088.86     1066.28     18.13 o
   6   0   5      119.53      103.29      3.44 o
   7   0   5       99.55       85.98      4.02 o
   8   0   5       10.57       13.17      2.36 o
   9   0   5        9.54       12.69      2.52 o
  -9   1   5       22.05       21.02      2.80 o
  -8   1   5       27.55       23.14      4.75 o
  -7   1   5       11.03        5.41      1.81 o
  -6   1   5      438.21      403.82     11.35 o
  -5   1   5      339.85      331.56      6.30 o
  -4   1   5      437.92      454.72      7.49 o
  -3   1   5      847.55     1014.07     14.25 o
  -2   1   5     2316.68     2486.40     33.77 o
  -1   1   5     1592.77     1610.64     22.00 o
   0   1   5      300.48      312.36      4.98 o
   1   1   5     1560.80     1563.77     18.91 o
   2   1   5     2273.11     2383.06     36.90 o
   3   1   5      834.98     1006.96     15.66 o
   4   1   5      430.68      437.83      9.77 o
   5   1   5      349.41      335.37      7.73 o
   6   1   5      430.56      399.90      9.32 o
   7   1   5       10.11        5.26      1.85 o
   8   1   5       25.25       30.16      3.12 o
   9   1   5       23.17       22.25      3.57 o
  -9   2   5        2.40        4.70      2.39 o
  -8   2   5       30.16       33.82      2.84 o
  -7   2   5       27.07       28.90      2.50 o
  -6   2   5      179.37      174.97      4.87 o
  -5   2   5      874.65      857.27     13.77 o
  -4   2   5      675.48      690.60     11.13 o
  -3   2   5     1013.12     1050.78     14.73 o
  -2   2   5      721.70      730.03     11.50 o
  -1   2   5     2154.26     2152.81     29.50 o
   0   2   5     2872.09     3037.12     36.03 o
   1   2   5     2082.13     2094.04     29.45 o
   2   2   5      726.94      726.46     12.69 o
   3   2   5     1005.25     1037.85     18.09 o
   4   2   5      677.51      685.56     12.32 o
   5   2   5      874.53      847.14     28.46 o
   6   2   5      180.29      172.44      4.94 o
   7   2   5       27.15       30.67      2.65 o
   8   2   5       29.47       31.14      2.95 o
   9   2   5        2.68        4.83      2.73 o
  -9   3   5       37.39       38.50      4.24 o
  -8   3   5       47.67       44.03      3.12 o
  -7   3   5       48.08       45.26      2.97 o
  -6   3   5       75.99       73.38      2.39 o
  -5   3   5     1091.01     1087.08     17.11 o
  -4   3   5       23.81       23.03      1.07 o
  -3   3   5      175.17      177.21      3.16 o
  -2   3   5       37.60       31.20      1.46 o
  -1   3   5     2011.35     2249.18     33.38 o
   0   3   5      807.81      869.19     11.28 o
   1   3   5     2028.26     2211.11     33.23 o
   2   3   5       41.76       35.99      1.15 o
   3   3   5      168.70      171.08      3.41 o
   4   3   5       22.21       20.97      1.08 o
   5   3   5     1100.91     1112.63     17.42 o
   6   3   5       73.29       72.12      3.06 o
   7   3   5       48.05       43.31      2.79 o
   8   3   5       47.44       45.74      3.35 o
   9   3   5       38.32       43.80      3.65 o
  -9   4   5        5.44        7.08      2.66 o
  -8   4   5       16.71       21.34      2.40 o
  -7   4   5       11.76        9.23      1.84 o
  -6   4   5       45.34       44.99      2.48 o
  -5   4   5      261.90      254.28      5.27 o
  -4   4   5      205.52      206.55      4.25 o
  -3   4   5      209.31      201.81      6.26 o
  -2   4   5     1225.47     1131.53     29.14 o
  -1   4   5      949.86     1007.54     16.19 o
   0   4   5      118.49       96.25      1.71 o
   1   4   5      985.29     1052.30     12.45 o
   2   4   5     1226.70     1173.10     17.17 o
   3   4   5      201.96      197.71      3.36 o
   4   4   5      199.82      208.65      4.05 o
   5   4   5      259.07      257.94      7.68 o
   6   4   5       48.36       52.32      2.66 o
   7   4   5       11.32        8.71      1.75 o
   8   4   5       16.14       14.72      2.45 o
   9   4   5        5.21        6.61      2.52 o
  -8   5   5        9.92       11.63      2.43 o
  -7   5   5       25.78       22.67      2.53 o
  -6   5   5      165.43      172.67      4.48 o
  -5   5   5      135.85      127.76      3.38 o
  -4   5   5      209.14      196.75     10.87 o
  -3   5   5        1.56       -1.72      1.73 o
  -2   5   5      266.34      255.66      7.61 o
  -1   5   5      513.94      560.98     11.93 o
   0   5   5      232.59      274.70      4.28 o
   1   5   5      521.52      564.11      7.04 o
   2   5   5      265.71      263.28      4.66 o
   3   5   5        2.41        1.91      0.70 o
   4   5   5      207.32      197.49      4.33 o
   5   5   5      136.05      123.48      3.25 o
   6   5   5      162.98      174.59      5.20 o
   7   5   5       26.37       24.54      2.45 o
   8   5   5        9.79        8.33      2.24 o
  -8   6   5        6.04        5.00      1.99 o
  -7   6   5       49.99       55.63      3.44 o
  -6   6   5       24.02       21.64      4.30 o
  -5   6   5      147.43      149.25      8.40 o
  -4   6   5       13.67       15.22      3.27 o
  -3   6   5       16.67       14.48      2.97 o
  -2   6   5      211.27      206.38      4.67 o
  -1   6   5      456.06      452.51     14.19 o
   0   6   5       30.07       31.34      1.22 o
   1   6   5      457.69      450.06      5.84 o
   2   6   5      219.72      209.47      5.06 o
   3   6   5       16.84       18.44      1.43 o
   4   6   5       13.80       15.22      1.06 o
   5   6   5      142.31      140.64      4.01 o
   6   6   5       24.65       23.81      5.16 o
   7   6   5       50.49       53.21      3.54 o
   8   6   5        5.90        4.07      2.67 o
  -7   7   5        4.71       -0.13      3.70 o
  -6   7   5       87.20       88.49      7.19 o
  -5   7   5       71.11       75.37      6.23 o
  -4   7   5       50.81       42.85      4.65 o
  -3   7   5        4.54        3.37      2.46 o
  -2   7   5       20.98       17.59      1.31 o
  -1   7   5       25.45       28.07      1.36 o
   0   7   5       12.40       11.86      1.10 o
   1   7   5       23.37       24.13      1.64 o
   2   7   5       19.82       22.12      1.59 o
   3   7   5        4.26        2.00      1.07 o
   4   7   5       49.75       40.38      2.65 o
   5   7   5       69.28       68.19      3.56 o
   6   7   5       87.82       85.14      4.21 o
   7   7   5        4.87        6.45      2.12 o
  -6   8   5       30.46       29.29      5.06 o
  -5   8   5        6.84       11.13      3.94 o
  -4   8   5       29.26       32.03      4.32 o
  -3   8   5       50.49       45.75      4.53 o
  -2   8   5       28.23       27.85      1.39 o
  -1   8   5      193.72      201.28      6.78 o
   0   8   5       73.56       73.01      2.67 o
   1   8   5      190.93      188.64      6.26 o
   2   8   5       29.06       29.87      2.30 o
   3   8   5       51.52       44.70      2.79 o
   4   8   5       28.13       32.63      2.52 o
   5   8   5        6.87        8.81      1.96 o
   6   8   5       30.89       31.60      2.73 o
  -5   9   5       30.74       31.56      5.20 o
  -4   9   5        8.41        6.47      3.52 o
  -3   9   5        1.87        3.00      3.02 o
  -2   9   5        6.41        6.88      0.93 o
  -1   9   5       49.53       49.85      3.33 o
   0   9   5        5.16        6.46      1.70 o
   1   9   5       50.52       51.54      3.11 o
   2   9   5        6.18        6.74      1.78 o
   3   9   5        1.78        3.79      1.71 o
   4   9   5        8.99        7.37      1.94 o
   5   9   5       31.33       29.94      2.59 o
  -4  10   5        0.20       -0.83      3.36 o
  -3  10   5        3.57        5.46      3.47 o
  -2  10   5       18.23       21.20      2.57 o
  -1  10   5       14.18       14.34      1.98 o
   0  10   5        4.54        4.66      1.77 o
   1  10   5       14.06       15.97      3.14 o
   2  10   5       17.44       18.94      2.38 o
   3  10   5        3.21        5.51      1.92 o
   4  10   5        0.20       -0.46      3.57 o
   0   0   6     7264.23     7630.07    190.92 o
   1   0   6     7658.59     8155.54    112.84 o
   2   0   6       26.83       21.88      1.17 o
   3   0   6       25.52       17.78      0.69 o
   4   0   6      345.00      328.24      5.08 o
   5   0   6      890.68      916.08     13.40 o
   6   0   6       90.51       95.43      2.76 o
   7   0   6      258.46      272.86      6.66 o
   8   0   6       27.63       27.67      2.73 o
   9   0   6        5.90        3.65      2.31 o
  -9   1   6       11.41       15.12      2.61 o
  -8   1   6       41.99       41.17      3.22 o
  -7   1   6        5.49        8.27      1.38 o
  -6   1   6      170.28      162.35      5.88 o
  -5   1   6       38.96       40.94      1.84 o
  -4   1   6      196.48      190.13      3.99 o
  -3   1   6     1076.08     1028.85     14.40 o
  -2   1   6     1300.23     1366.23     17.33 o
  -1   1   6     2234.84     2261.00     31.29 o
   0   1   6      230.66      208.62      3.47 o
   1   1   6     2217.72     2265.15     31.30 o
   2   1   6     1285.34     1332.69     26.44 o
   3   1   6     1061.31     1007.07     17.62 o
   4   1   6      194.72      181.74      3.93 o
   5   1   6       39.67       40.19      1.69 o
   6   1   6      171.82      164.64      4.03 o
   7   1   6        6.08        9.08      2.39 o
   8   1   6       42.50       54.18      3.52 o
   9   1   6       11.34       12.61      2.58 o
  -9   2   6        2.55        2.38      2.30 o
  -8   2   6       46.48       50.64      6.55 o
  -7   2   6       18.17       17.12      2.13 o
  -6   2   6      195.18      199.01      4.27 o
  -5   2   6        2.97        3.65      0.84 o
  -4   2   6     1438.36     1461.92     20.34 o
  -3   2   6      251.61      282.16      4.24 o
  -2   2   6      330.32      336.76      5.63 o
  -1   2   6      149.80      155.83      2.55 o
   0   2   6     1230.12     1350.71     18.82 o
   1   2   6      156.75      166.76      4.15 o
   2   2   6      335.21      348.46      6.42 o
   3   2   6      247.95      274.98      4.83 o
   4   2   6     1411.89     1429.41     22.40 o
   5   2   6        1.97        3.95      1.08 o
   6   2   6      189.41      186.61      4.45 o
   7   2   6       18.05       17.18      2.29 o
   8   2   6       48.86       53.64      5.17 o
   9   2   6        2.31        2.40      2.37 o
  -9   3   6        9.74       14.96      2.63 o
  -8   3   6       11.74       12.68      2.45 o
  -7   3   6        0.59        0.66      1.89 o
  -6   3   6       44.87       41.35      1.82 o
  -5   3   6      234.42      225.07      4.95 o
  -4   3   6      184.37      193.17      3.65 o
  -3   3   6      106.01      106.57      2.13 o
  -2   3   6      392.18      415.80      6.72 o
  -1   3   6      421.15      488.11      7.02 o
   0   3   6     1412.44     1412.42     18.28 o
   1   3   6      421.84      479.38      7.00 o
   2   3   6      388.52      406.76      7.55 o
   3   3   6      106.68      104.68      2.61 o
   4   3   6      190.37      197.24      4.25 o
   5   3   6      235.40      230.11      5.01 o
   6   3   6       44.76       43.59      2.36 o
   7   3   6        0.69       -0.66      1.40 o
   8   3   6       11.32        9.99      2.91 o
   9   3   6        9.38       12.60      3.98 o
  -9   4   6        8.51        7.83      2.70 o
  -8   4   6       83.03       88.73      4.54 o
  -7   4   6       42.66       37.69      2.57 o
  -6   4   6       22.23       24.65      1.53 o
  -5   4   6       19.29       19.65      1.17 o
  -4   4   6     1139.41     1140.71     20.05 o
  -3   4   6      347.59      341.50      9.59 o
  -2   4   6      185.06      192.67      5.95 o
  -1   4   6      179.36      183.04      2.91 o
   0   4   6     1268.50     1435.21     18.44 o
   1   4   6      172.60      174.82      3.00 o
   2   4   6      183.77      198.21      4.33 o
   3   4   6      356.44      333.74      5.27 o
   4   4   6     1124.63     1125.19     17.84 o
   5   4   6       18.22       19.44      1.69 o
   6   4   6       22.20       24.91      1.94 o
   7   4   6       41.38       37.06      2.75 o
   8   4   6       82.72       89.16      4.80 o
   9   4   6        8.58        8.57      2.58 o
  -8   5   6        3.25        4.55      2.07 o
  -7   5   6        4.87        4.77      1.82 o
  -6   5   6      106.89      103.69      4.60 o
  -5   5   6       69.25       64.67      1.87 o
  -4   5   6      174.19      162.50      6.05 o
  -3   5   6      411.47      402.68     11.39 o
  -2   5   6      138.10      129.60      4.71 o
  -1   5   6      162.58      160.23      3.33 o
   0   5   6        5.10        4.44      0.54 o
   1   5   6      166.28      161.61      3.51 o
   2   5   6      139.29      138.15      2.43 o
   3   5   6      407.20      407.59      6.26 o
   4   5   6      173.79      169.24      3.90 o
   5   5   6       67.21       61.66      2.28 o
   6   5   6      104.64      104.14      3.92 o
   7   5   6        4.78        5.39      1.66 o
   8   5   6        2.92        5.74      2.19 o
  -8   6   6        4.50        4.70      1.84 o
  -7   6   6       53.42       55.53      3.29 o
  -6   6   6       26.06       26.46      2.44 o
  -5   6   6       57.04       61.80      5.43 o
  -4   6   6       79.00       79.67      5.85 o
  -3   6   6      138.68      149.84      7.82 o
  -2   6   6      299.44      278.52     12.03 o
  -1   6   6        8.22        6.94      1.21 o
   0   6   6      180.55      180.06      3.08 o
   1   6   6        8.01        7.49      0.68 o
   2   6   6      296.47      281.31      4.16 o
   3   6   6      139.47      139.77      4.61 o
   4   6   6       77.86       73.86      2.42 o
   5   6   6       57.85       56.90      2.48 o
   6   6   6       25.52       31.14      2.66 o
   7   6   6       55.21       50.76      3.45 o
   8   6   6        4.62        3.72      2.76 o
  -6   7   6        0.42       -0.36      3.20 o
  -5   7   6       26.77       32.46      4.70 o
  -4   7   6       42.43       47.48      4.83 o
  -3   7   6        4.28       -0.90      2.37 o
  -2   7   6      145.92      132.89      3.30 o
  -1   7   6       52.75       49.79      1.74 o
   0   7   6     1147.24     1129.06     21.44 o
   1   7   6       56.87       50.71      1.82 o
   2   7   6      148.72      135.44      3.81 o
   3   7   6        4.94        6.06      1.52 o
   4   7   6       43.04       41.99      2.15 o
   5   7   6       26.15       28.50      2.53 o
   6   7   6        0.47        2.20      1.83 o
   7   7   6        1.80        1.57      2.49 o
  -6   8   6       32.44       35.40      5.36 o
  -5   8   6       15.67        9.71      3.90 o
  -4   8   6       64.60       71.52      6.20 o
  -3   8   6        4.21        4.69      2.79 o
  -2   8   6       26.06       24.65      1.64 o
  -1   8   6       61.02       64.11      2.09 o
   0   8   6        1.64        1.52      1.27 o
   1   8   6       59.37       58.73      4.90 o
   2   8   6       25.62       24.58      3.84 o
   3   8   6        4.18        1.07      1.59 o
   4   8   6       63.89       63.85      3.46 o
   5   8   6       16.07       14.09      4.38 o
   6   8   6       33.34       37.98      2.98 o
  -5   9   6       11.00        4.86      3.72 o
  -4   9   6       33.74       32.00      4.63 o
  -3   9   6       15.85       16.78      3.74 o
  -2   9   6        2.17        1.91      0.76 o
  -1   9   6        5.62        5.58      1.53 o
   0   9   6       99.92      100.68      4.18 o
   1   9   6        6.17        3.68      1.64 o
   2   9   6        2.28        2.03      1.67 o
   3   9   6       15.71       15.29      2.15 o
   4   9   6       34.17       36.83      2.83 o
   5   9   6       10.97        6.62      2.07 o
  -3  10   6       20.04       18.90      3.99 o
  -2  10   6        5.90        3.27      1.20 o
  -1  10   6        5.19        6.98      2.35 o
   0  10   6        2.30        2.15      2.53 o
   1  10   6        5.33        7.87      1.96 o
   2  10   6        6.19       10.07      2.08 o
   3  10   6       19.20       16.22      2.33 o
   1   0   7       13.89       15.49      0.71 o
   2   0   7      488.78      461.99      6.16 o
   3   0   7      701.64      805.92     15.88 o
   4   0   7       83.19       85.05      2.22 o
   5   0   7      110.22      108.75      3.96 o
   6   0   7        0.38        0.99      1.01 o
   7   0   7       43.75       40.20      2.24 o
   8   0   7      157.72      161.86      6.68 o
   9   0   7        9.74       11.12      2.58 o
  -9   1   7       67.75       71.71      4.43 o
  -8   1   7       36.70       34.85      2.96 o
  -7   1   7       99.44       92.43      9.96 o
  -6   1   7      279.85      272.54      6.32 o
  -5   1   7      537.47      529.57     10.36 o
  -4   1   7      319.53      310.55      4.88 o
  -3   1   7      155.82      147.43      2.52 o
  -2   1   7      293.86      333.07      5.07 o
  -1   1   7      663.96      709.68     10.11 o
   0   1   7     1959.85     1999.53     33.64 o
   1   1   7      677.58      716.43     10.13 o
   2   1   7      317.69      348.68      5.45 o
   3   1   7      160.80      151.19      3.20 o
   4   1   7      334.72      322.76      6.11 o
   5   1   7      536.30      523.68      9.77 o
   6   1   7      276.13      264.63      6.87 o
   7   1   7       99.58       93.37      4.35 o
   8   1   7       36.64       32.19      3.16 o
   9   1   7       68.86       74.08      4.46 o
  -9   2   7       27.66       37.25      3.46 o
  -8   2   7       22.27       25.95      2.73 o
  -7   2   7        9.13        5.44      1.77 o
  -6   2   7       85.19       74.63      2.98 o
  -5   2   7       69.76       68.87      1.71 o
  -4   2   7       11.94       11.97      0.85 o
  -3   2   7      734.85      766.31     12.30 o
  -2   2   7     1956.25     2081.14     28.98 o
  -1   2   7     3679.00     3786.26     52.54 o
   0   2   7     1973.69     2066.34     28.68 o
   1   2   7     3677.15     3818.47     57.31 o
   2   2   7     1945.00     2085.29     28.59 o
   3   2   7      734.00      775.98     12.21 o
   4   2   7       12.06       14.25      1.00 o
   5   2   7       67.66       69.19      2.10 o
   6   2   7       85.30       78.80      2.89 o
   7   2   7        9.35        6.54      1.85 o
   8   2   7       23.00       23.57      2.78 o
   9   2   7       27.19       35.71      3.48 o
  -9   3   7       76.29       87.03      4.77 o
  -8   3   7        0.61        1.96      1.88 o
  -7   3   7       33.17       27.60      2.41 o
  -6   3   7       31.47       29.83      1.53 o
  -5   3   7      879.97      889.38     13.87 o
  -4   3   7       68.24       61.83      1.69 o
  -3   3   7      267.02      263.90      4.51 o
  -2   3   7      126.02      113.89      2.15 o
  -1   3   7      600.84      695.97     10.17 o
   0   3   7      353.96      372.45      5.49 o
   1   3   7      619.79      729.09     10.14 o
   2   3   7      125.67      106.76      8.17 o
   3   3   7      257.71      255.57      5.20 o
   4   3   7       68.47       63.53      2.12 o
   5   3   7      866.25      873.21     15.85 o
   6   3   7       31.17       26.44      1.98 o
   7   3   7       33.94       31.81      2.43 o
   8   3   7        0.45        0.08      1.92 o
   9   3   7       76.44       78.02     10.52 o
  -9   4   7       15.94       17.91      3.07 o
  -8   4   7        8.76        9.44      2.12 o
  -7   4   7        2.41        1.44      2.24 o
  -6   4   7       10.72        8.40      1.10 o
  -5   4   7       60.07       60.64      2.66 o
  -4   4   7      130.75      114.28      2.80 o
  -3   4   7      357.02      369.03     10.16 o
  -2   4   7      856.99      889.05     18.21 o
  -1   4   7      383.12      348.14      5.78 o
   0   4   7       60.34       57.72      1.39 o
   1   4   7      384.30      348.81      5.30 o
   2   4   7      841.86      876.93     16.86 o
   3   4   7      354.34      357.54      6.81 o
   4   4   7      131.32      129.67      3.10 o
   5   4   7       58.05       56.47      2.72 o
   6   4   7       10.30        9.45      1.82 o
   7   4   7        2.76        0.83      1.48 o
   8   4   7        7.99        5.32      2.19 o
   9   4   7       16.15       23.04      3.08 o
  -8   5   7       24.23       23.90      2.74 o
  -7   5   7       40.36       44.48      3.34 o
  -6   5   7      172.45      178.43      5.95 o
  -5   5   7       21.50       23.22      1.22 o
  -4   5   7      188.36      178.10      6.25 o
  -3   5   7       69.42       70.62      4.52 o
  -2   5   7      443.00      422.50     23.20 o
  -1   5   7       42.65       46.29      1.69 o
   0   5   7       24.38       23.78      0.94 o
   1   5   7       43.08       49.36      1.44 o
   2   5   7      434.67      411.67      5.38 o
   3   5   7       67.26       71.63      2.05 o
   4   5   7      194.04      182.13      4.16 o
   5   5   7       21.91       24.92      1.88 o
   6   5   7      169.96      169.66      5.23 o
   7   5   7       39.05       44.18      2.73 o
   8   5   7       24.79       26.64      3.50 o
  -8   6   7       16.05       19.75      2.27 o
  -7   6   7       16.90       17.41      2.32 o
  -6   6   7       57.37       64.08      5.86 o
  -5   6   7       30.61       28.19      4.09 o
  -4   6   7        6.33        3.72      2.76 o
  -3   6   7       53.37       51.43      4.59 o
  -2   6   7      489.43      478.45     19.32 o
  -1   6   7      124.07      132.40      3.34 o
   0   6   7       27.60       30.07      1.19 o
   1   6   7      119.39      125.48      2.15 o
   2   6   7      491.41      496.94      7.61 o
   3   6   7       53.96       50.91      1.99 o
   4   6   7        6.26        4.37      1.04 o
   5   6   7       29.62       23.47      1.72 o
   6   6   7       56.50       51.87      5.30 o
   7   6   7       17.16       18.60      2.52 o
   8   6   7       16.35       19.98      3.49 o
  -6   7   7       75.51       84.79      7.22 o
  -5   7   7       82.15       85.36      6.67 o
  -4   7   7       39.16       40.98      4.55 o
  -3   7   7       45.00       36.02      4.07 o
  -2   7   7       34.34       30.67      3.60 o
  -1   7   7       59.02       58.62      2.14 o
   0   7   7      106.95      104.21      2.55 o
   1   7   7       59.43       57.23      1.95 o
   2   7   7       32.79       35.69      1.89 o
   3   7   7       46.45       41.21      2.03 o
   4   7   7       40.72       41.94      2.13 o
   5   7   7       85.69       78.58      3.94 o
   6   7   7       75.00       73.00      4.02 o
   7   7   7       26.77       25.79      2.83 o
  -6   8   7       19.24       24.48      4.89 o
  -5   8   7       26.06       37.88      4.90 o
  -4   8   7       10.93       18.71      3.80 o
  -3   8   7      119.59      121.83      7.63 o
  -2   8   7       14.40       14.34      3.67 o
  -1   8   7      121.93      132.68      3.44 o
   0   8   7        0.01        0.96      1.14 o
   1   8   7      119.43      116.47      4.66 o
   2   8   7       14.48       14.91      1.52 o
   3   8   7      119.04      115.98      3.68 o
   4   8   7       11.36        8.95      2.19 o
   5   8   7       25.52       30.08      2.76 o
   6   8   7       19.23       26.20      2.71 o
  -5   9   7        8.02        3.70      3.64 o
  -4   9   7        8.04        7.03      3.72 o
  -3   9   7       15.74       15.91      3.59 o
  -2   9   7        7.07        7.00      3.16 o
  -1   9   7       17.13       17.65      1.86 o
   0   9   7       18.92       18.47      2.12 o
   1   9   7       18.23       20.24      2.16 o
   2   9   7        6.75        8.49      1.88 o
   3   9   7       15.51       13.20      2.11 o
   4   9   7        7.95       12.14      2.20 o
   5   9   7        7.89       10.93      2.16 o
  -3  10   7       22.81       22.45      4.47 o
  -2  10   7       37.33       45.85      5.03 o
  -1  10   7        4.27        1.98      2.84 o
   0  10   7        6.40        6.74      1.85 o
   1  10   7        4.50        6.28      1.88 o
   2  10   7       36.22       37.33      2.91 o
   3  10   7       22.43       21.41      2.52 o
   0   0   8     8793.42     9166.51    223.72 o
   1   0   8      381.32      450.59      6.56 o
   2   0   8       11.12        9.26      0.56 o
   3   0   8       46.45       33.10      1.04 o
   4   0   8      107.54      114.21      2.57 o
   5   0   8      129.55      142.82      2.83 o
   6   0   8       60.37       63.92      2.30 o
   7   0   8      546.21      522.36     11.47 o
   8   0   8        8.40        5.19      2.18 o
   9   0   8        0.83       -1.42      2.15 o
  -9   1   8       23.10       23.34      2.96 o
  -8   1   8        2.03        3.23      2.01 o
  -7   1   8        9.69       15.21      2.74 o
  -6   1   8       57.06       48.59      2.22 o
  -5   1   8      483.12      498.83      8.93 o
  -4   1   8       86.08       89.58      1.87 o
  -3   1   8     1029.58     1057.18     14.88 o
  -2   1   8      287.25      309.02      4.70 o
  -1   1   8     4635.14     4952.73     68.00 o
   0   1   8      729.18      761.75     10.84 o
   1   1   8     4669.15     4912.84     74.19 o
   2   1   8      286.66      311.36      4.61 o
   3   1   8     1022.34     1041.99     18.20 o
   4   1   8       78.76       83.23      2.37 o
   5   1   8      491.53      507.77      9.41 o
   6   1   8       55.56       47.24      2.04 o
   7   1   8        8.69       13.14      4.25 o
   8   1   8        1.95        3.53      2.11 o
   9   1   8       23.80       23.63      3.11 o
  -9   2   8       35.80       33.68      3.42 o
  -8   2   8       27.78       23.93      3.89 o
  -7   2   8      152.82      136.95      5.66 o
  -6   2   8        0.74        0.11      0.96 o
  -5   2   8      180.30      171.34      3.12 o
  -4   2   8      251.68      240.13      3.81 o
  -3   2   8      488.10      478.30      7.85 o
  -2   2   8      292.85      309.92      4.76 o
  -1   2   8     1900.66     2021.94     28.25 o
   0   2   8        8.41        9.81      1.13 o
   1   2   8     1907.85     2046.95     30.91 o
   2   2   8      301.21      317.41      5.12 o
   3   2   8      507.54      474.99      8.74 o
   4   2   8      240.49      227.45      4.88 o
   5   2   8      187.75      182.93      4.55 o
   6   2   8        0.21       -0.98      0.98 o
   7   2   8      152.44      138.84      6.45 o
   8   2   8       28.50       28.12      6.75 o
   9   2   8       36.39       45.64      3.73 o
  -9   3   8       13.66       14.59      5.65 o
  -8   3   8       22.91       26.49      2.66 o
  -7   3   8        0.96        0.35      1.58 o
  -6   3   8       22.10       29.11      1.53 o
  -5   3   8       87.52       88.61      2.60 o
  -4   3   8      107.19      117.58      2.49 o
  -3   3   8      146.93      153.68      2.90 o
  -2   3   8       74.23       76.20      1.54 o
  -1   3   8      391.60      409.49      6.11 o
   0   3   8      156.83      101.33      2.08 o
   1   3   8      397.55      417.31      6.14 o
   2   3   8       76.70       75.39      1.85 o
   3   3   8      142.01      150.02      3.52 o
   4   3   8       98.38      107.04      2.62 o
   5   3   8       86.70       92.38      2.85 o
   6   3   8       22.32       28.76      2.05 o
   7   3   8        1.14        1.27      1.48 o
   8   3   8       23.01       23.55      2.86 o
   9   3   8       13.79       20.89      3.05 o
  -8   4   8       36.87       36.15      3.52 o
  -7   4   8       42.04       36.00      2.63 o
  -6   4   8       16.87       13.69      1.17 o
  -5   4   8      112.83      102.71      2.71 o
  -4   4   8      355.70      346.83      6.82 o
  -3   4   8      601.18      598.96      9.63 o
  -2   4   8       81.54       81.26      1.74 o
  -1   4   8      362.77      376.17      5.65 o
   0   4   8     1538.08     1576.69     21.81 o
   1   4   8      358.18      373.97      5.66 o
   2   4   8       76.45       77.67      1.93 o
   3   4   8      596.59      583.61     10.62 o
   4   4   8      374.45      366.52      6.36 o
   5   4   8      114.01      110.77      4.85 o
   6   4   8       15.39       11.70      1.68 o
   7   4   8       41.81       37.76      2.50 o
   8   4   8       38.25       41.75      3.42 o
  -8   5   8        1.53        1.33      1.92 o
  -7   5   8       10.92        9.26      1.89 o
  -6   5   8       11.67       11.59      2.37 o
  -5   5   8      145.01      144.32      4.18 o
  -4   5   8       52.50       52.21      4.86 o
  -3   5   8      256.75      268.25      7.99 o
  -2   5   8       60.80       59.86      3.04 o
  -1   5   8      711.27      691.66     10.99 o
   0   5   8       46.42       45.05      1.24 o
   1   5   8      721.32      693.48     10.57 o
   2   5   8       61.02       62.28      1.59 o
   3   5   8      251.34      253.59      4.77 o
   4   5   8       56.38       56.12      2.14 o
   5   5   8      145.06      148.06      4.47 o
   6   5   8       11.66       14.07      1.81 o
   7   5   8       11.46       13.46      2.00 o
   8   5   8        1.48       -1.60      2.87 o
  -7   6   8       70.09       71.98      3.46 o
  -6   6   8       16.05       14.96      3.87 o
  -5   6   8        4.44        1.82      3.07 o
  -4   6   8        1.88        0.87      2.47 o
  -3   6   8      181.56      186.04      8.99 o
  -2   6   8      117.08      131.18      6.96 o
  -1   6   8       33.84       39.06      2.81 o
   0   6   8       95.62      105.26      2.41 o
   1   6   8       34.55       37.28      1.27 o
   2   6   8      115.13      118.65      2.54 o
   3   6   8      177.05      164.77      3.96 o
   4   6   8        1.61        0.91      1.00 o
   5   6   8        5.03        4.06      1.29 o
   6   6   8       17.50       18.92      3.96 o
   7   6   8       71.32       78.27      4.35 o
  -6   7   8        2.73        3.37      3.47 o
  -5   7   8       20.59       16.68      3.96 o
  -4   7   8       32.81       36.56      4.59 o
  -3   7   8        9.12       16.34      3.33 o
  -2   7   8      210.37      179.35      9.25 o
  -1   7   8      103.47      100.48      2.94 o
   0   7   8      114.91      109.03      2.76 o
   1   7   8      108.66      102.24      2.67 o
   2   7   8      207.81      184.78      4.85 o
   3   7   8        9.31        8.79      1.37 o
   4   7   8       32.04       37.38      2.09 o
   5   7   8       20.53       21.89      2.37 o
   6   7   8        2.84        2.54      1.90 o
   7   7   8       11.83       16.42      4.02 o
  -6   8   8       10.20        9.93      4.15 o
  -5   8   8        3.20        3.63      3.36 o
  -4   8   8       39.69       37.35      4.69 o
  -3   8   8        9.93        7.73      3.09 o
  -2   8   8        2.22        3.19      2.69 o
  -1   8   8       20.75       23.71      1.30 o
   0   8   8        8.67        7.77      2.17 o
   1   8   8       20.61       20.30      2.37 o
   2   8   8        1.67        0.54      1.22 o
   3   8   8       10.19       10.87      1.53 o
   4   8   8       40.89       39.12      2.83 o
   5   8   8        3.57        1.98      1.84 o
   6   8   8        9.83        8.25      3.82 o
  -5   9   8        0.45       -2.87      2.87 o
  -4   9   8       26.06       31.39      4.95 o
  -3   9   8        2.57       -0.04      2.82 o
  -2   9   8        4.55        1.04      2.84 o
  -1   9   8        3.84       -0.86      1.34 o
   0   9   8       56.08       55.10      3.10 o
   1   9   8        4.14        3.03      1.66 o
   2   9   8        4.50        4.48      1.84 o
   3   9   8        2.82        4.67      1.87 o
   4   9   8       26.03       26.02      2.68 o
   5   9   8        0.41        0.11      2.89 o
  -3  10   8       25.16       26.99      4.77 o
  -2  10   8        4.26        8.19      3.57 o
  -1  10   8        4.12        3.55      1.51 o
   0  10   8       27.23       29.20      4.21 o
   1  10   8        4.03        3.83      1.84 o
   2  10   8        4.68        6.18      2.10 o
   3  10   8       25.35       31.76      2.83 o
   1   0   9      560.56      609.79      8.78 o
   2   0   9     8663.12     9338.56    118.08 o
   3   0   9     1467.22     1535.44     21.57 o
   4   0   9       14.50       14.34      0.82 o
   5   0   9      160.27      162.26      3.80 o
   6   0   9       95.05       99.40      2.91 o
   7   0   9        0.23       -1.58      2.56 o
   8   0   9       22.22       27.00      2.84 o
   9   0   9        1.32        0.89      3.83 o
  -9   1   9        0.99       -2.15      2.15 o
  -8   1   9      102.39      104.47      8.78 o
  -7   1   9        9.04       11.97      2.10 o
  -6   1   9      534.30      522.60     11.12 o
  -5   1   9      361.41      346.16      5.53 o
  -4   1   9      194.82      214.30      3.57 o
  -3   1   9      448.63      519.43      7.58 o
  -2   1   9     1513.85     1584.56     22.31 o
  -1   1   9     1784.99     1851.95     28.17 o
   0   1   9     1026.42     1034.02     20.15 o
   1   1   9     1794.99     1850.61     32.12 o
   2   1   9     1544.79     1606.56     21.95 o
   3   1   9      453.19      507.59      9.33 o
   4   1   9      194.84      210.90      4.47 o
   5   1   9      361.02      352.11      6.90 o
   6   1   9      536.64      518.25      9.88 o
   7   1   9        9.62       11.67      2.12 o
   8   1   9      102.81      110.83      5.14 o
   9   1   9        0.93        1.62      2.67 o
  -9   2   9       49.54       52.02      3.91 o
  -8   2   9       34.93       41.64      3.20 o
  -7   2   9       53.83       51.24      3.26 o
  -6   2   9        4.98        4.56      1.05 o
  -5   2   9       83.15       77.56      1.99 o
  -4   2   9      111.89      110.91      3.00 o
  -3   2   9      485.07      453.39      7.50 o
  -2   2   9      240.49      220.58      3.58 o
  -1   2   9     2215.90     2447.54     33.89 o
   0   2   9     1004.12     1047.44     16.18 o
   1   2   9     2237.68     2437.60     37.07 o
   2   2   9      249.75      230.07      3.87 o
   3   2   9      482.54      448.27      8.35 o
   4   2   9      110.08      109.95      2.92 o
   5   2   9       83.30       74.52      2.50 o
   6   2   9        6.21        3.66      1.37 o
   7   2   9       53.91       52.72      6.60 o
   8   2   9       35.46       39.09      3.34 o
   9   2   9       49.42       53.96      3.99 o
  -9   3   9       25.22       25.96      3.29 o
  -8   3   9       19.62       21.63      2.54 o
  -7   3   9       53.44       53.83      3.23 o
  -6   3   9       51.68       52.66      6.51 o
  -5   3   9      480.59      469.31      9.13 o
  -4   3   9      124.34      121.87      2.66 o
  -3   3   9      310.37      328.15      5.58 o
  -2   3   9      681.64      724.84     10.67 o
  -1   3   9      172.50      171.69      2.81 o
   0   3   9      859.52     1005.93     15.63 o
   1   3   9      165.47      161.53      3.12 o
   2   3   9      705.56      758.59     10.58 o
   3   3   9      310.15      323.43      5.72 o
   4   3   9      132.49      129.01      2.93 o
   5   3   9      469.92      457.25      8.97 o
   6   3   9       51.54       51.45      6.42 o
   7   3   9       53.45       56.08      2.89 o
   8   3   9       20.09       24.19      2.95 o
   9   3   9       24.96       25.78      3.25 o
  -8   4   9       21.28       24.67      3.13 o
  -7   4   9       36.13       35.71      5.52 o
  -6   4   9       23.83       23.19      1.38 o
  -5   4   9       67.24       66.04      2.06 o
  -4   4   9      171.74      160.38      3.54 o
  -3   4   9      283.23      270.07      4.77 o
  -2   4   9     1194.77     1219.35     17.30 o
  -1   4   9      422.45      423.17      6.33 o
   0   4   9      339.84      376.24      6.30 o
   1   4   9      421.00      421.35      6.73 o
   2   4   9     1167.46     1224.88     17.27 o
   3   4   9      293.00      278.41      5.66 o
   4   4   9      170.18      166.59      4.66 o
   5   4   9       72.13       71.26      2.97 o
   6   4   9       22.56       21.42      2.00 o
   7   4   9       37.60       41.29      2.66 o
   8   4   9       21.36       20.93      2.93 o
  -8   5   9       28.54       27.04      2.82 o
  -7   5   9       37.08       37.76      3.09 o
  -6   5   9      101.63       99.67      3.01 o
  -5   5   9       55.68       51.06      2.21 o
  -4   5   9      182.20      165.67      8.78 o
  -3   5   9       63.16       59.70      4.93 o
  -2   5   9      147.20      147.82      3.09 o
  -1   5   9       59.84       63.89      1.72 o
   0   5   9       54.33       54.12      1.48 o
   1   5   9       64.51       70.79      2.24 o
   2   5   9      143.67      144.83      3.24 o
   3   5   9       64.12       64.58      2.00 o
   4   5   9      185.63      171.82      4.09 o
   5   5   9       58.62       57.32      2.77 o
   6   5   9      102.57      105.13      4.05 o
   7   5   9       37.16       36.57      2.66 o
   8   5   9       28.82       34.01      4.17 o
  -6   6   9       45.53       52.31      5.45 o
  -5   6   9       38.81       37.23      4.42 o
  -4   6   9       22.74       20.04      3.56 o
  -3   6   9       40.70       37.02      4.00 o
  -2   6   9      518.63      449.01     18.64 o
  -1   6   9       80.63       66.48      2.29 o
   0   6   9        0.09        2.53      0.79 o
   1   6   9       80.39       68.80      1.72 o
   2   6   9      516.33      476.06      7.70 o
   3   6   9       39.97       40.18      1.81 o
   4   6   9       22.29       26.02      1.62 o
   5   6   9       37.01       30.34      1.98 o
   6   6   9       44.55       41.61      4.87 o
   7   6   9        0.25        1.10      1.99 o
  -6   7   9       26.09       28.93      4.79 o
  -5   7   9      110.52      106.16      7.53 o
  -4   7   9       31.52       39.78      4.79 o
  -3   7   9       20.51       15.67      3.36 o
  -2   7   9       44.97       50.57      4.52 o
  -1   7   9       38.49       44.01      1.85 o
   0   7   9       16.85       15.85      1.04 o
   1   7   9       38.59       42.11      1.74 o
   2   7   9       46.51       48.26      2.43 o
   3   7   9       20.74       19.82      1.67 o
   4   7   9       32.39       34.24      2.05 o
   5   7   9      112.06      104.67      8.03 o
   6   7   9       27.02       32.04      2.97 o
   7   7   9        3.34        3.14      2.15 o
  -6   8   9        0.52       -3.09      3.64 o
  -5   8   9        4.16        1.16      3.53 o
  -4   8   9       30.88       27.46      4.39 o
  -3   8   9       10.77       10.53      3.39 o
  -2   8   9       50.11       45.27      4.45 o
  -1   8   9       39.44       42.63      1.66 o
   0   8   9       39.14       34.94      3.75 o
   1   8   9       41.30       36.42      2.06 o
   2   8   9       49.75       40.03      2.30 o
   3   8   9       10.65       11.63      1.54 o
   4   8   9       31.09       27.19      2.59 o
   5   8   9        4.51        5.00      2.00 o
   6   8   9        0.57       -0.62      1.94 o
  -5   9   9       16.46       13.08      4.43 o
  -4   9   9       17.55       17.95      4.29 o
  -3   9   9        2.60       -2.90      2.90 o
  -2   9   9       30.98       28.10      4.27 o
  -1   9   9       14.39       13.61      1.72 o
   0   9   9        4.56        5.80      1.70 o
   1   9   9       13.73       13.69      2.05 o
   2   9   9       31.80       30.02      2.64 o
   3   9   9        2.57        1.99      1.88 o
   4   9   9       17.31       18.44      2.48 o
   5   9   9       15.41       17.92      2.50 o
  -3  10   9        9.10        5.23      3.83 o
  -2  10   9       28.66       35.93      4.90 o
  -1  10   9        6.11        7.82      1.82 o
   0  10   9       49.24       54.62      3.29 o
   1  10   9        6.13        8.14      2.11 o
   2  10   9       29.22       33.12      4.22 o
   3  10   9        9.15        7.35      2.18 o
   0   0  10     2394.25     2487.54     60.77 o
   1   0  10      761.64      782.76     11.18 o
   2   0  10     1584.72     1744.20     24.38 o
   3   0  10     1137.23     1111.16     19.09 o
   4   0  10       55.36       59.65      1.62 o
   5   0  10        3.38        5.70      1.02 o
   6   0  10       28.01       23.84      1.55 o
   7   0  10       77.80       68.49      3.84 o
   8   0  10        0.18       -0.57      1.92 o
   9   0  10        2.17        2.79      2.17 o
  -9   1  10        5.55        1.93      2.42 o
  -8   1  10       11.43       12.02      2.32 o
  -7   1  10       42.37       36.71      2.89 o
  -6   1  10      297.64      276.38      6.58 o
  -5   1  10      189.64      191.78      3.39 o
  -4   1  10     1019.75     1054.07     16.27 o
  -3   1  10      372.94      368.05      7.34 o
  -2   1  10      803.65      857.03     13.24 o
  -1   1  10     1348.23     1432.04     21.65 o
   0   1  10     2041.23     2067.78     44.32 o
   1   1  10     1303.54     1386.15     24.66 o
   2   1  10      800.41      839.59     11.92 o
   3   1  10      363.34      352.90      6.83 o
   4   1  10     1025.52     1029.90     18.28 o
   5   1  10      188.28      176.34      4.19 o
   6   1  10      298.44      280.55      5.99 o
   7   1  10       43.61       39.73      3.09 o
   8   1  10       11.70       10.44      2.52 o
   9   1  10        5.63        6.71      2.43 o
  -9   2  10        9.24        6.63      2.48 o
  -8   2  10       55.24       49.87      3.47 o
  -7   2  10       62.97       66.71      3.72 o
  -6   2  10      174.92      156.53      5.93 o
  -5   2  10      529.65      523.06      8.55 o
  -4   2  10      108.44      106.50      2.43 o
  -3   2  10      774.49      773.08     12.42 o
  -2   2  10      230.73      213.02      3.42 o
  -1   2  10      325.32      340.56      5.31 o
   0   2  10      821.31      906.88     14.13 o
   1   2  10      334.61      366.32      6.79 o
   2   2  10      224.11      204.71      3.66 o
   3   2  10      785.96      769.86     13.72 o
   4   2  10      103.11       98.73      2.80 o
   5   2  10      530.62      514.59      9.84 o
   6   2  10      174.42      166.58      4.90 o
   7   2  10       62.42       63.98      6.91 o
   8   2  10       52.83       55.52      9.04 o
   9   2  10        8.86        8.15      2.72 o
  -9   3  10        3.13        2.80      3.85 o
  -8   3  10        1.77        2.31      1.98 o
  -7   3  10       92.01       99.14      4.35 o
  -6   3  10       96.06       96.56      3.98 o
  -5   3  10      159.03      157.27      3.71 o
  -4   3  10     1142.21     1112.03     17.59 o
  -3   3  10       72.65       67.91      1.73 o
  -2   3  10      629.27      663.62      9.57 o
  -1   3  10      575.90      622.66      9.01 o
   0   3  10     2886.29     3063.46     46.39 o
   1   3  10      571.70      612.11      9.77 o
   2   3  10      631.13      649.74     10.28 o
   3   3  10       70.61       67.97      4.40 o
   4   3  10     1140.60     1095.74     20.22 o
   5   3  10      160.08      154.45      4.63 o
   6   3  10       96.35       90.97      3.53 o
   7   3  10       93.15       94.68      6.69 o
   8   3  10        1.79       -0.05      2.10 o
   9   3  10        3.23        2.84      2.52 o
  -8   4  10       21.14       17.41      2.90 o
  -7   4  10       50.82       41.01      3.57 o
  -6   4  10       57.22       60.44      2.37 o
  -5   4  10       21.41       22.88      1.22 o
  -4   4  10      202.27      204.17      4.33 o
  -3   4  10       44.23       39.25      1.27 o
  -2   4  10       89.01       91.71      1.91 o
  -1   4  10       52.33       52.70      1.45 o
   0   4  10     1205.84     1241.68     19.25 o
   1   4  10       51.46       51.32      1.56 o
   2   4  10       93.25       97.48      2.18 o
   3   4  10       44.09       40.08      2.07 o
   4   4  10      215.33      207.21      8.23 o
   5   4  10       21.36       17.88      1.76 o
   6   4  10       59.10       53.98      4.21 o
   7   4  10       52.63       46.10      2.80 o
   8   4  10       20.86       23.79      3.01 o
  -8   5  10       45.93       42.75      3.72 o
  -7   5  10        2.94        2.50      1.64 o
  -6   5  10      166.61      157.60      6.01 o
  -5   5  10      119.03      121.74      3.18 o
  -4   5  10      467.23      448.79     18.11 o
  -3   5  10       53.59       55.71      4.75 o
  -2   5  10      237.19      237.98      5.37 o
  -1   5  10      314.96      333.73      5.78 o
   0   5  10      171.71      168.08      4.64 o
   1   5  10      308.44      342.07      7.30 o
   2   5  10      241.30      239.02      3.82 o
   3   5  10       50.84       50.80      2.17 o
   4   5  10      467.36      434.43      8.53 o
   5   5  10      117.95      114.70      4.02 o
   6   5  10      166.50      162.17      6.33 o
   7   5  10        2.85        2.54      1.74 o
   8   5  10       45.39       43.95      3.63 o
  -6   6  10       23.65       22.50      4.59 o
  -5   6  10       40.75       38.45      4.87 o
  -4   6  10       88.53       88.82      6.50 o
  -3   6  10       46.87       40.76      4.19 o
  -2   6  10      278.47      258.08      5.67 o
  -1   6  10       89.41       88.12      2.81 o
   0   6  10      327.22      323.16      6.35 o
   1   6  10       93.32       89.61      2.86 o
   2   6  10      282.46      248.97      4.51 o
   3   6  10       44.08       41.51      1.87 o
   4   6  10       88.89       86.01      2.81 o
   5   6  10       40.22       36.98      2.21 o
   6   6  10       23.47       23.91      3.52 o
   7   6  10       35.57       29.36      4.05 o
  -6   7  10        6.37       11.75      3.82 o
  -5   7  10       45.63       49.54      5.39 o
  -4   7  10       21.97       28.79      4.47 o
  -3   7  10      151.51      137.64      8.08 o
  -2   7  10        5.03        3.69      2.57 o
  -1   7  10      120.13      111.85      3.28 o
   0   7  10        8.94       13.40      1.89 o
   1   7  10      122.59      110.97      3.49 o
   2   7  10        5.05        5.23      1.27 o
   3   7  10      151.13      143.28      9.54 o
   4   7  10       22.63       27.16      3.99 o
   5   7  10       46.68       44.09      3.15 o
   6   7  10        6.25        7.11      2.23 o
   7   7  10       10.54       10.93      2.48 o
  -6   8  10        9.34       10.09      4.23 o
  -5   8  10       11.54        5.43      3.77 o
  -4   8  10       21.48       15.39      3.87 o
  -3   8  10       12.14        8.92      3.42 o
  -2   8  10       23.65       24.00      3.74 o
  -1   8  10        3.48        4.32      1.06 o
   0   8  10        1.88        2.01      1.50 o
   1   8  10        3.32        3.05      1.26 o
   2   8  10       24.00       28.39      3.03 o
   3   8  10       12.30       12.70      1.60 o
   4   8  10       21.42       19.48      2.42 o
   5   8  10       11.26        9.97      2.26 o
   6   8  10        9.71        7.60      2.34 o
  -4   9  10       30.09       30.39      4.80 o
  -3   9  10       22.44       22.07      4.07 o
  -2   9  10        0.16       -1.33      2.93 o
  -1   9  10        8.75        7.00      1.57 o
   0   9  10       77.35       77.74      5.96 o
   1   9  10        8.85        8.73      1.88 o
   2   9  10        0.16       -0.11      1.29 o
   3   9  10       22.72       19.35      2.44 o
   4   9  10       28.80       31.96      2.97 o
  -3  10  10       24.18       18.37      4.46 o
  -2  10  10        5.06        5.02      3.54 o
  -1  10  10        3.12        3.47      1.54 o
   0  10  10       36.50       34.96      2.73 o
   1  10  10        3.05        1.19      1.76 o
   2  10  10        5.34        3.19      3.88 o
   3  10  10       24.96       25.50      2.78 o
   1   0  11     1165.06     1221.85     17.23 o
   2   0  11     1420.25     1459.04     20.79 o
   3   0  11      545.53      490.41      6.72 o
   4   0  11      155.69      137.94      2.67 o
   5   0  11      162.05      175.84      4.04 o
   6   0  11       33.95       33.22      1.93 o
   7   0  11        0.45       -0.45      1.81 o
   8   0  11       13.73       19.42      2.66 o
   9   0  11       13.83        9.63      3.29 o
  -9   1  11        2.51        3.72      2.39 o
  -8   1  11        9.52        3.69      2.10 o
  -7   1  11        8.36       10.76      2.34 o
  -6   1  11       67.46       69.13      2.66 o
  -5   1  11        1.27        2.08      0.83 o
  -4   1  11      101.31      104.34      2.21 o
  -3   1  11      229.56      250.94      4.12 o
  -2   1  11       45.00       37.04      1.11 o
  -1   1  11     2459.61     2601.60     39.20 o
   0   1  11       82.01       60.65      1.58 o
   1   1  11     2411.04     2561.80     44.69 o
   2   1  11       40.29       33.74      1.06 o
   3   1  11      233.83      256.89      4.43 o
   4   1  11      100.66      104.12      3.40 o
   5   1  11        1.29        1.10      1.02 o
   6   1  11       65.61       66.56      2.63 o
   7   1  11        8.21       12.09      2.29 o
   8   1  11        9.48        8.45      2.36 o
   9   1  11        2.33        1.74      3.34 o
  -9   2  11       12.81       16.33      2.76 o
  -8   2  11        5.12        5.19      2.15 o
  -7   2  11       24.30       26.77      2.54 o
  -6   2  11       12.57       11.73      3.34 o
  -5   2  11       19.58       21.62      1.10 o
  -4   2  11       99.65       98.56      2.38 o
  -3   2  11      772.30      768.27     11.13 o
  -2   2  11      300.74      293.30      4.58 o
  -1   2  11      184.58      189.60      3.13 o
   0   2  11      492.25      467.18      7.60 o
   1   2  11      176.24      181.27      4.03 o
   2   2  11      297.12      288.31      4.92 o
   3   2  11      762.03      758.32     13.66 o
   4   2  11       94.20       96.24      3.85 o
   5   2  11       20.25       19.43      1.49 o
   6   2  11       13.49       13.84      1.72 o
   7   2  11       22.94       20.29      2.58 o
   8   2  11        5.14        5.60      2.35 o
   9   2  11       13.01       17.30      2.98 o
  -8   3  11        4.24        1.63      3.50 o
  -7   3  11        8.69       11.20      2.89 o
  -6   3  11       29.55       24.51      3.09 o
  -5   3  11       13.50       11.92      1.14 o
  -4   3  11      168.80      162.56      3.36 o
  -3   3  11      245.37      253.57      4.57 o
  -2   3  11      246.09      242.62      3.90 o
  -1   3  11      210.42      221.79      3.55 o
   0   3  11      155.22      138.41      2.77 o
   1   3  11      200.46      208.99      3.93 o
   2   3  11      241.66      234.49      4.19 o
   3   3  11      244.65      247.91      5.44 o
   4   3  11      172.37      165.25      4.63 o
   5   3  11       16.67       14.31      1.63 o
   6   3  11       30.18       24.85      2.22 o
   7   3  11        8.36        8.68      1.91 o
   8   3  11        4.10        4.53      2.35 o
  -8   4  11       19.78       18.45      2.89 o
  -7   4  11       23.80       20.52      2.69 o
  -6   4  11       75.75       77.32      3.12 o
  -5   4  11       31.29       31.54      1.54 o
  -4   4  11      157.26      152.27      3.47 o
  -3   4  11     1199.40     1187.40     18.85 o
  -2   4  11      165.79      162.71      2.92 o
  -1   4  11        8.93        8.99      0.68 o
   0   4  11       17.32       19.14      0.96 o
   1   4  11       11.34       13.68      0.84 o
   2   4  11      170.88      170.88      3.73 o
   3   4  11     1215.60     1201.16     27.21 o
   4   4  11      160.66      155.13      4.96 o
   5   4  11       36.14       35.19      3.08 o
   6   4  11       77.42       85.04      5.92 o
   7   4  11       23.75       26.56      3.05 o
   8   4  11       20.59       22.75      2.93 o
  -8   5  11        8.94        9.30      2.20 o
  -7   5  11        0.94       -0.26      1.44 o
  -6   5  11       48.03       45.35      2.12 o
  -5   5  11        9.40        8.95      0.84 o
  -4   5  11       26.07       29.53      4.09 o
  -3   5  11       97.73       93.90      3.22 o
  -2   5  11       73.97       90.13      2.64 o
  -1   5  11      191.88      193.25      3.67 o
   0   5  11      160.01      165.45      3.33 o
   1   5  11      191.48      193.08      3.47 o
   2   5  11       71.28       81.98      1.98 o
   3   5  11       98.76       94.57      2.79 o
   4   5  11       24.48       27.74      2.63 o
   5   5  11        9.66       10.09      1.65 o
   6   5  11       47.26       49.49      2.80 o
   7   5  11        1.04        2.79      1.71 o
   8   5  11        9.10        5.21      2.52 o
  -5   6  11       33.36       32.19      4.70 o
  -4   6  11       73.66       75.54      5.85 o
  -3   6  11       19.56       18.05      3.36 o
  -2   6  11      205.58      191.18      7.09 o
  -1   6  11        2.88        5.03      0.86 o
   0   6  11      193.13      209.54      4.63 o
   1   6  11        2.69        3.21      1.15 o
   2   6  11      210.16      199.71      4.02 o
   3   6  11       21.56       18.51      1.46 o
   4   6  11       70.70       68.39      3.46 o
   5   6  11       32.45       31.50      2.18 o
   6   6  11       12.35        8.49      2.19 o
   7   6  11        2.14        3.63      3.19 o
  -6   7  11        1.22       -1.04      3.22 o
  -5   7  11        8.25       12.03      4.06 o
  -4   7  11       11.48       15.09      3.77 o
  -3   7  11       39.00       48.10      4.73 o
  -2   7  11       97.69      110.67      3.76 o
  -1   7  11      106.57       97.39      5.91 o
   0   7  11       18.55       16.17      1.26 o
   1   7  11      104.57       95.64      3.26 o
   2   7  11      100.17      110.28      3.59 o
   3   7  11       39.55       42.48      2.27 o
   4   7  11       10.94        9.57      1.57 o
   5   7  11        8.40        1.43      2.03 o
   6   7  11        1.51        1.09      1.93 o
  -6   8  11       14.10       14.88      4.69 o
  -5   8  11        8.26       10.99      3.90 o
  -4   8  11        4.79       -2.33      3.17 o
  -3   8  11        4.37        5.15      3.12 o
  -2   8  11       15.17       15.19      3.36 o
  -1   8  11       76.73       71.70      5.63 o
   0   8  11       24.56       25.92      2.20 o
   1   8  11       76.47       65.78      2.85 o
   2   8  11       14.35       11.72      1.57 o
   3   8  11        4.70        4.08      1.44 o
   4   8  11        4.44        4.88      1.92 o
   5   8  11        8.37       10.28      2.26 o
   6   8  11       13.05       14.96      2.55 o
  -4   9  11       17.61       19.21      4.62 o
  -3   9  11        0.70       -0.97      3.14 o
  -2   9  11       25.56       23.10      4.15 o
  -1   9  11       17.15       15.98      1.77 o
   0   9  11        6.91       10.65      1.87 o
   1   9  11       16.07       16.92      2.98 o
   2   9  11       25.97       25.63      4.73 o
   3   9  11        0.65       -0.72      1.84 o
   4   9  11       17.54       20.70      2.64 o
  -2  10  11       12.68        7.76      3.79 o
  -1  10  11       44.25       43.56      5.70 o
   0  10  11        1.29        1.23      1.71 o
   1  10  11       44.70       46.35      3.19 o
   2  10  11       13.08       14.05      2.32 o
   0   0  12     5954.08     6218.16    150.85 o
   1   0  12       70.23       90.74      2.02 o
   2   0  12      256.86      276.63      4.71 o
   3   0  12       96.63       90.93      1.77 o
   4   0  12      473.32      458.55      7.06 o
   5   0  12        0.32        0.25      0.96 o
   6   0  12        1.58        1.37      1.24 o
   7   0  12        7.88       10.89      2.18 o
   8   0  12        7.63        9.29      3.52 o
   9   0  12        3.88        5.78      2.55 o
  -9   1  12        2.01        1.94      2.33 o
  -8   1  12        3.55        3.80      2.17 o
  -7   1  12      107.46      103.83      4.65 o
  -6   1  12       95.74      100.72      3.47 o
  -5   1  12       51.89       55.00      2.57 o
  -4   1  12      595.88      615.59      9.09 o
  -3   1  12      366.64      390.45      6.21 o
  -2   1  12      176.05      179.44      4.04 o
  -1   1  12      280.96      286.96      4.98 o
   0   1  12       79.84       99.34      2.85 o
   1   1  12      282.90      293.36      5.68 o
   2   1  12      180.97      189.32      3.41 o
   3   1  12      361.39      373.59      6.34 o
   4   1  12      604.14      599.58     11.18 o
   5   1  12       51.75       51.26      2.13 o
   6   1  12       99.99      104.33      7.23 o
   7   1  12      106.35       96.69      5.50 o
   8   1  12        3.59        2.68      2.39 o
   9   1  12        1.91        3.82      2.48 o
  -9   2  12       17.24       20.89      3.00 o
  -8   2  12        7.07        8.48      3.38 o
  -7   2  12       29.85       35.08      5.59 o
  -6   2  12       19.24       14.29      2.34 o
  -5   2  12       30.68       28.39      1.67 o
  -4   2  12      120.89      120.25      2.77 o
  -3   2  12      625.30      605.92      9.07 o
  -2   2  12      181.71      173.99      3.01 o
  -1   2  12     1684.05     1639.19     22.99 o
   0   2  12      295.54      299.79      5.15 o
   1   2  12     1690.29     1634.50     28.69 o
   2   2  12      182.59      171.07      3.25 o
   3   2  12      639.43      619.71      9.75 o
   4   2  12      123.25      122.15      3.24 o
   5   2  12       31.26       24.75      1.62 o
   6   2  12       19.71       17.43      1.88 o
   7   2  12       29.07       27.35      2.91 o
   8   2  12        7.81        9.68      2.43 o
   9   2  12       17.40       18.22      3.03 o
  -8   3  12       11.63       10.61      2.39 o
  -7   3  12      188.15      189.38      6.57 o
  -6   3  12       10.71       10.77      3.49 o
  -5   3  12       33.95       37.96      1.71 o
  -4   3  12     1167.96     1160.04     20.77 o
  -3   3  12     1067.52     1073.05     16.98 o
  -2   3  12      107.46      105.77      2.12 o
  -1   3  12      117.69      120.21      2.25 o
   0   3  12     1093.88     1132.42     20.07 o
   1   3  12      114.45      112.34      2.55 o
   2   3  12      108.00      103.97      2.30 o
   3   3  12     1047.91     1051.95     18.78 o
   4   3  12     1175.28     1174.58     20.62 o
   5   3  12       36.52       37.31      2.23 o
   6   3  12       12.53       12.59      1.74 o
   7   3  12      189.22      178.96      5.70 o
   8   3  12       11.37       12.03      4.67 o
  -8   4  12       29.54       28.96      3.32 o
  -7   4  12        5.96        2.33      2.06 o
  -6   4  12        3.96        5.39      1.84 o
  -5   4  12       69.64       65.01      2.38 o
  -4   4  12       62.40       63.38      2.70 o
  -3   4  12      339.22      341.57      6.48 o
  -2   4  12      258.46      248.94      4.11 o
  -1   4  12      395.16      392.43      6.18 o
   0   4  12      619.99      587.48      9.57 o
   1   4  12      411.06      416.18      6.85 o
   2   4  12      256.89      248.67      6.50 o
   3   4  12      327.77      313.71      6.74 o
   4   4  12       58.97       61.43      2.85 o
   5   4  12       70.49       69.08      3.06 o
   6   4  12        3.64        6.23      1.73 o
   7   4  12        5.72        5.78      1.83 o
   8   4  12       29.24       35.06      3.33 o
  -8   5  12        6.16        4.55      1.99 o
  -7   5  12        5.25        2.89      1.63 o
  -6   5  12       21.82       22.14      2.08 o
  -5   5  12       35.19       37.53      1.59 o
  -4   5  12      409.47      403.75     10.22 o
  -3   5  12       22.41       22.60      1.22 o
  -2   5  12       66.21       68.70      2.19 o
  -1   5  12       70.26       65.58      2.11 o
   0   5  12       12.48       10.32      0.94 o
   1   5  12       73.61       68.38      1.89 o
   2   5  12       65.52       67.21      2.31 o
   3   5  12       23.26       24.79      1.55 o
   4   5  12      419.96      407.78      8.12 o
   5   5  12       35.69       38.11      3.18 o
   6   5  12       22.24       24.16      2.20 o
   7   5  12        5.49        2.11      1.76 o
   8   5  12        6.14        7.29      3.12 o
  -5   6  12       25.23       22.83      4.25 o
  -4   6  12       32.34       33.00      4.36 o
  -3   6  12       87.51       75.34      5.87 o
  -2   6  12       51.85       55.35      4.24 o
  -1   6  12      226.16      211.91      4.46 o
   0   6  12      417.06      407.53     10.95 o
   1   6  12      222.77      202.06      5.31 o
   2   6  12       51.78       51.93      2.38 o
   3   6  12       92.87       85.54      3.70 o
   4   6  12       32.89       35.03      2.17 o
   5   6  12       25.49       25.72      2.08 o
   6   6  12        5.06        2.86      2.04 o
   7   6  12       15.16       14.82      3.92 o
  -5   7  12       24.57       27.46      4.56 o
  -4   7  12       40.04       37.46      4.69 o
  -3   7  12       20.01       17.67      3.84 o
  -2   7  12       13.43       14.77      0.97 o
  -1   7  12      115.92      109.42      3.54 o
   0   7  12       40.66       43.63      2.24 o
   1   7  12      116.44      112.06      3.62 o
   2   7  12       12.79       13.59      1.54 o
   3   7  12       21.17       21.72      1.81 o
   4   7  12       40.93       40.16      2.71 o
   5   7  12       24.39       29.18      2.79 o
   6   7  12        2.70        4.12      2.12 o
  -5   8  12       12.31       10.82      4.00 o
  -4   8  12       12.70        8.63      3.62 o
  -3   8  12       26.78       31.66      4.67 o
  -2   8  12       69.44       59.95      5.60 o
  -1   8  12       84.97       88.84      2.90 o
   0   8  12        1.29        0.67      1.17 o
   1   8  12       84.70       83.34      3.27 o
   2   8  12       68.16       64.04      2.86 o
   3   8  12       27.93       28.71      2.10 o
   4   8  12       12.71       14.18      3.64 o
   5   8  12       12.47       13.70      2.35 o
  -4   9  12        5.12        3.53      3.53 o
  -3   9  12       18.62       14.65      3.92 o
  -2   9  12        1.10       -1.29      2.97 o
  -1   9  12        0.27       -1.30      1.30 o
   0   9  12       53.37       52.66      3.10 o
   1   9  12        0.27        0.71      1.66 o
   2   9  12        1.19        1.86      1.79 o
   3   9  12       17.38       15.09      2.42 o
   4   9  12        5.45        5.79      2.47 o
  -2  10  12       43.56       36.63      5.02 o
  -1  10  12       10.14       11.68      1.78 o
   0  10  12       21.01       21.77      4.31 o
   1  10  12       10.77       13.35      2.27 o
   2  10  12       43.13       42.92      3.27 o
   1   0  13      912.86      921.94     14.45 o
   2   0  13        8.54       10.14      0.71 o
   3   0  13       28.86       27.76      1.07 o
   4   0  13       87.12       89.93      2.15 o
   5   0  13      911.01      891.54     15.98 o
   6   0  13       61.97       52.56      2.44 o
   7   0  13        6.74        7.25      2.14 o
   8   0  13        2.15       -1.05      1.97 o
   9   0  13        2.86        5.89      4.20 o
  -9   1  13       18.80       22.66      3.09 o
  -8   1  13       18.91       20.44      2.85 o
  -7   1  13        1.89        1.82      1.84 o
  -6   1  13        5.72        7.01      1.91 o
  -5   1  13       56.63       58.97      2.98 o
  -4   1  13      221.43      211.41      4.21 o
  -3   1  13       96.73      101.45      2.15 o
  -2   1  13      373.16      362.03      6.26 o
  -1   1  13      335.25      335.82      5.36 o
   0   1  13      370.49      350.02      6.74 o
   1   1  13      335.19      338.57      6.56 o
   2   1  13      380.22      376.27      6.22 o
   3   1  13       91.00       96.42      2.28 o
   4   1  13      229.10      214.61      4.68 o
   5   1  13       56.47       59.65      2.36 o
   6   1  13        5.29        6.20      1.37 o
   7   1  13        2.07        2.28      1.91 o
   8   1  13       18.12       22.68      5.20 o
   9   1  13       18.93       19.11      3.02 o
  -8   2  13       39.95       46.76      3.47 o
  -7   2  13       50.25       56.75      8.60 o
  -6   2  13      415.29      391.06     11.62 o
  -5   2  13       84.87       85.55      3.76 o
  -4   2  13      325.79      318.25      5.80 o
  -3   2  13      727.99      751.12     11.03 o
  -2   2  13     1036.89     1033.32     14.86 o
  -1   2  13       60.96       61.55      1.54 o
   0   2  13        1.84        2.34      0.51 o
   1   2  13       62.84       65.26      3.03 o
   2   2  13     1029.65     1039.81     15.95 o
   3   2  13      738.08      755.43     12.23 o
   4   2  13      328.67      317.46      6.49 o
   5   2  13       87.14       83.74      2.75 o
   6   2  13      417.03      410.98      9.81 o
   7   2  13       51.57       57.59      6.84 o
   8   2  13       40.38       39.20      6.74 o
  -8   3  13        6.73       10.05      2.80 o
  -7   3  13        7.01        9.23      3.16 o
  -6   3  13       19.88       25.17      2.31 o
  -5   3  13       32.86       34.62      1.65 o
  -4   3  13      315.64      297.44      6.11 o
  -3   3  13      350.10      369.81      5.87 o
  -2   3  13      754.68      748.87     11.08 o
  -1   3  13      245.44      225.28      3.81 o
   0   3  13       14.43       12.92      1.60 o
   1   3  13      250.63      232.97      5.06 o
   2   3  13      758.62      769.60     11.93 o
   3   3  13      350.29      372.78      6.30 o
   4   3  13      317.12      305.80      6.35 o
   5   3  13       34.29       32.64      3.23 o
   6   3  13       19.44       25.43      3.59 o
   7   3  13        7.28        9.78      1.94 o
   8   3  13        7.43       10.11      3.83 o
  -8   4  13        3.67       -0.87      2.19 o
  -7   4  13       13.51       14.71      2.49 o
  -6   4  13       73.56       72.49      4.43 o
  -5   4  13      345.43      336.43      7.70 o
  -4   4  13      516.87      526.51     31.62 o
  -3   4  13      577.06      552.85     10.33 o
  -2   4  13      633.83      629.59      9.34 o
  -1   4  13       94.53       97.66      2.08 o
   0   4  13       59.90       66.02      2.64 o
   1   4  13       91.80       93.63      3.45 o
   2   4  13      645.36      625.45     10.23 o
   3   4  13      577.91      557.19     12.41 o
   4   4  13      510.39      514.45     11.79 o
   5   4  13      347.44      335.36      8.98 o
   6   4  13       74.90       75.63      3.47 o
   7   4  13       12.35       17.11      2.42 o
   8   4  13        3.47        2.15      2.36 o
  -7   5  13        1.47        0.34      1.54 o
  -6   5  13        7.20        7.43      1.09 o
  -5   5  13       11.57       13.66      1.06 o
  -4   5  13       23.71       25.09      1.38 o
  -3   5  13       72.27       70.10      2.19 o
  -2   5  13       96.98       93.85      2.56 o
  -1   5  13      491.25      500.65      9.08 o
   0   5  13      354.35      315.32      5.66 o
   1   5  13      498.97      512.44      8.90 o
   2   5  13       93.27       89.38      2.86 o
   3   5  13       73.11       70.51      2.51 o
   4   5  13       24.64       26.84      1.78 o
   5   5  13       12.39       11.23      1.81 o
   6   5  13        7.57        7.97      1.86 o
   7   5  13        1.36        2.13      1.77 o
  -5   6  13      158.86      166.70      9.58 o
  -4   6  13       48.94       55.49      5.42 o
  -3   6  13       62.95       56.94      5.16 o
  -2   6  13        6.61        7.90      1.68 o
  -1   6  13       92.27       90.71      2.52 o
   0   6  13       11.92        8.79      1.16 o
   1   6  13       92.08       86.52      3.13 o
   2   6  13        7.51        8.98      1.40 o
   3   6  13       63.67       62.77      2.77 o
   4   6  13       48.62       49.90      2.52 o
   5   6  13      157.53      158.92      6.97 o
   6   6  13       22.46       24.99      2.82 o
   7   6  13       13.95       13.96      4.99 o
  -5   7  13        5.36        3.33      3.43 o
  -4   7  13        4.69        2.84      3.09 o
  -3   7  13       13.94       13.04      3.40 o
  -2   7  13       33.16       35.70      1.55 o
  -1   7  13        8.91        7.72      1.05 o
   0   7  13       22.01       22.39      1.73 o
   1   7  13        9.45        7.70      1.45 o
   2   7  13       32.33       30.78      2.06 o
   3   7  13       12.32        8.00      1.56 o
   4   7  13        4.75        1.44      1.44 o
   5   7  13        5.28        6.58      2.67 o
   6   7  13        2.22        0.28      2.01 o
  -5   8  13        7.32        2.40      3.92 o
  -4   8  13        0.83       -2.26      3.17 o
  -3   8  13       11.02        6.72      3.32 o
  -2   8  13       36.23       37.66      4.73 o
  -1   8  13        8.37       11.50      1.71 o
   0   8  13       30.24       32.58      3.37 o
   1   8  13        8.20        6.06      3.18 o
   2   8  13       38.11       34.52      2.25 o
   3   8  13       11.29       12.07      3.09 o
   4   8  13        0.82       -0.13      2.59 o
   5   8  13        7.26        8.38      2.36 o
  -4   9  13        5.64        7.43      3.90 o
  -3   9  13        2.08        0.17      3.43 o
  -2   9  13       29.14       33.05      4.56 o
  -1   9  13       16.39       18.43      1.92 o
   0   9  13        2.06        2.12      1.64 o
   1   9  13       17.35       18.02      2.32 o
   2   9  13       29.07       25.94      2.69 o
   3   9  13        1.93        2.59      1.95 o
   4   9  13        5.56        5.86      2.28 o
  -1  10  13       17.95       23.44      2.14 o
   0  10  13       46.11       43.18      3.07 o
   1  10  13       18.21       21.66      2.58 o
   0   0  14     3621.18     3507.82     85.71 o
   1   0  14     1918.13     1903.75     29.16 o
   2   0  14       33.25       35.53      1.64 o
   3   0  14        4.78        4.51      0.73 o
   4   0  14      767.99      725.24     13.12 o
   5   0  14       63.75       60.01      2.32 o
   6   0  14        7.54        5.63      1.39 o
   7   0  14       24.49       19.42      2.58 o
   8   0  14        0.32        0.06      2.05 o
  -8   1  14       64.96       59.84      4.04 o
  -7   1  14       46.19       45.12      3.32 o
  -6   1  14       61.83       58.85      3.48 o
  -5   1  14      614.93      582.84     15.25 o
  -4   1  14      355.17      354.30      6.41 o
  -3   1  14      237.20      237.66      4.06 o
  -2   1  14       25.69       29.95      1.89 o
  -1   1  14      407.03      430.59      6.62 o
   0   1  14       56.38       55.66      1.61 o
   1   1  14      412.28      439.01      8.26 o
   2   1  14       27.69       31.05      1.38 o
   3   1  14      240.60      240.21      4.35 o
   4   1  14      351.34      357.23      7.11 o
   5   1  14      613.92      584.42     10.99 o
   6   1  14       61.06       58.95      2.68 o
   7   1  14       44.56       38.90      3.19 o
   8   1  14       65.40       63.10      4.12 o
  -8   2  14       24.10       23.64      3.77 o
  -7   2  14       24.05       28.27      2.82 o
  -6   2  14       14.33       12.24      2.26 o
  -5   2  14      140.20      141.40      5.19 o
  -4   2  14       54.28       48.71      1.76 o
  -3   2  14      349.09      343.39      5.54 o
  -2   2  14      174.00      173.09      3.11 o
  -1   2  14      561.30      544.76      8.23 o
   0   2  14      329.68      337.26      5.31 o
   1   2  14      580.44      563.45     11.96 o
   2   2  14      172.68      171.29      3.76 o
   3   2  14      363.53      351.19      6.70 o
   4   2  14       50.32       48.59      2.08 o
   5   2  14      138.82      142.62      4.49 o
   6   2  14       13.86       13.89      1.92 o
   7   2  14       24.77       27.71      2.93 o
   8   2  14       24.53       26.16      3.26 o
  -8   3  14        4.56        8.95      2.84 o
  -7   3  14       81.44       73.61      5.25 o
  -6   3  14       54.29       61.62      3.37 o
  -5   3  14       15.62       17.85      1.89 o
  -4   3  14        8.31        8.09      1.07 o
  -3   3  14     1563.00     1569.56     22.73 o
  -2   3  14      528.40      545.17      8.31 o
  -1   3  14       74.03       77.58      1.84 o
   0   3  14      192.70      197.89      5.73 o
   1   3  14       75.84       76.23      2.08 o
   2   3  14      537.56      559.31      8.96 o
   3   3  14     1560.17     1560.72     23.79 o
   4   3  14        9.61        9.95      1.49 o
   5   3  14       14.17       14.33      1.75 o
   6   3  14       52.89       52.92      2.94 o
   7   3  14       82.88       89.40      3.91 o
   8   3  14        4.08        2.21      2.29 o
  -8   4  14       10.29       11.08      2.59 o
  -7   4  14       12.96        8.79      2.34 o
  -6   4  14       31.63       30.22      2.89 o
  -5   4  14       42.89       43.30      2.10 o
  -4   4  14       25.57       31.60      1.73 o
  -3   4  14      346.31      358.19      6.94 o
  -2   4  14      121.75      124.95      2.77 o
  -1   4  14      445.48      428.43      7.19 o
   0   4  14      164.71      156.68      3.28 o
   1   4  14      435.35      413.68      8.13 o
   2   4  14      119.34      125.11      2.75 o
   3   4  14      354.81      358.21      7.28 o
   4   4  14       27.42       34.45      2.70 o
   5   4  14       41.10       39.83      2.50 o
   6   4  14       31.56       31.51      2.50 o
   7   4  14       12.48       11.60      2.07 o
   8   4  14       10.60       11.15      2.70 o
  -7   5  14        8.19        6.80      1.84 o
  -6   5  14       14.29       15.58      1.31 o
  -5   5  14      182.77      182.63      4.51 o
  -4   5  14      115.38      116.76      3.18 o
  -3   5  14      174.17      165.06      4.83 o
  -2   5  14       19.54       17.94      1.11 o
  -1   5  14      114.58      117.38      3.32 o
   0   5  14        2.71        4.31      0.88 o
   1   5  14      114.98      119.24      3.25 o
   2   5  14       19.93       17.99      1.44 o
   3   5  14      169.43      161.36      4.09 o
   4   5  14      113.99      112.79      3.97 o
   5   5  14      182.04      172.53      5.43 o
   6   5  14       14.52       12.98      2.19 o
   7   5  14        7.88        9.27      2.07 o
  -5   6  14       23.02       33.26      4.95 o
  -4   6  14       46.99       54.46      5.52 o
  -3   6  14       63.91       62.77      3.44 o
  -2   6  14        3.00        1.54      1.25 o
  -1   6  14      200.39      216.40      4.76 o
   0   6  14      319.78      337.53      7.87 o
   1   6  14      195.25      198.84      7.84 o
   2   6  14        2.76        2.65      1.27 o
   3   6  14       64.77       62.56      2.87 o
   4   6  14       43.93       50.95      2.60 o
   5   6  14       22.61       24.48      2.78 o
   6   6  14        6.07        3.52      2.06 o
   7   6  14        5.55        1.99      2.29 o
  -5   7  14       14.40       15.52      4.35 o
  -4   7  14       26.31       17.92      4.27 o
  -3   7  14       11.89        4.69      3.20 o
  -2   7  14       58.06       57.31      3.63 o
  -1   7  14        4.62        6.58      1.04 o
   0   7  14       17.02       21.26      1.75 o
   1   7  14        4.82        6.85      1.42 o
   2   7  14       59.26       54.33      2.67 o
   3   7  14       11.35       11.63      2.00 o
   4   7  14       25.78       23.43      2.08 o
   5   7  14       13.82       13.34      2.37 o
   6   7  14       10.13        8.37      2.44 o
  -5   8  14       20.09       22.90      5.00 o
  -4   8  14       17.82       22.81      4.62 o
  -3   8  14       19.50       15.59      3.86 o
  -2   8  14        1.23       -0.39      2.44 o
  -1   8  14       59.87       62.55      3.14 o
   0   8  14        0.47        0.79      1.45 o
   1   8  14       59.64       54.37      7.17 o
   2   8  14        1.32       -0.44      1.75 o
   3   8  14       20.27       17.81      3.54 o
   4   8  14       17.41       14.34      2.46 o
   5   8  14       20.28       17.93      2.64 o
  -3   9  14       12.92        8.63      3.99 o
  -2   9  14       25.50       25.98      4.36 o
  -1   9  14       10.75       11.43      2.04 o
   0   9  14        5.69        4.60      1.80 o
   1   9  14       11.04       10.40      2.18 o
   2   9  14       25.69       26.93      3.18 o
   3   9  14       13.02        9.41      2.31 o
   0  10  14        0.02        0.97      1.75 o
   1   0  15       67.22       72.47      1.93 o
   2   0  15       12.88       14.89      0.99 o
   3   0  15      151.50      147.98      3.21 o
   4   0  15      311.61      311.34      7.60 o
   5   0  15      196.18      188.80      4.45 o
   6   0  15       24.73       22.97      2.50 o
   7   0  15       11.56        9.42      2.17 o
   8   0  15        0.86        1.32      2.74 o
  -8   1  15       15.82       16.85      2.76 o
  -7   1  15        7.38        7.49      2.10 o
  -6   1  15        3.49        0.89      1.72 o
  -5   1  15       15.20       13.47      1.63 o
  -4   1  15       19.89       18.42      1.62 o
  -3   1  15      152.39      150.00      3.53 o
  -2   1  15      660.32      645.51     10.68 o
  -1   1  15      894.99      930.99     13.34 o
   0   1  15      495.25      490.42      8.13 o
   1   1  15      903.79      908.35     16.61 o
   2   1  15      675.47      673.21     10.67 o
   3   1  15      143.71      142.98      3.45 o
   4   1  15       19.46       20.49      1.46 o
   5   1  15       15.43       15.02      1.97 o
   6   1  15        3.39        4.57      1.60 o
   7   1  15        6.81        5.09      2.18 o
   8   1  15       16.89       25.22      3.07 o
  -8   2  15       25.47       28.55      3.08 o
  -7   2  15       19.93       20.90      2.60 o
  -6   2  15      114.25      112.12      7.87 o
  -5   2  15      109.60      100.85      8.88 o
  -4   2  15      194.04      212.90      4.22 o
  -3   2  15       14.03       12.91      1.20 o
  -2   2  15      129.88      131.98      2.63 o
  -1   2  15      346.47      311.87      5.52 o
   0   2  15        6.69        5.70      0.70 o
   1   2  15      342.62      311.85      7.33 o
   2   2  15      134.60      130.42      3.17 o
   3   2  15       16.53       15.92      1.05 o
   4   2  15      191.23      205.21      4.76 o
   5   2  15      106.58       94.22      4.21 o
   6   2  15      116.15      114.28      4.42 o
   7   2  15       19.29       23.94      2.82 o
   8   2  15       25.71       24.65      3.81 o
  -8   3  15       17.34       19.92      3.37 o
  -7   3  15       93.18       89.55      5.69 o
  -6   3  15        7.46        5.83      2.22 o
  -5   3  15       61.41       57.74      3.13 o
  -4   3  15       20.33       19.62      1.30 o
  -3   3  15       45.76       40.45      1.44 o
  -2   3  15     1653.74     1668.04     23.63 o
  -1   3  15       84.43       90.26      2.06 o
   0   3  15       57.60       50.90      3.66 o
   1   3  15       83.85       87.50      2.34 o
   2   3  15     1678.00     1671.34     28.69 o
   3   3  15       39.69       36.03      1.48 o
   4   3  15       20.78       21.83      1.83 o
   5   3  15       59.36       57.36      2.84 o
   6   3  15        7.53        6.98      1.78 o
   7   3  15       92.04       90.68      4.87 o
   8   3  15       17.62       20.81      3.14 o
  -8   4  15        6.41        7.80      2.60 o
  -7   4  15        0.38       -0.19      2.06 o
  -6   4  15       94.27      100.85      5.42 o
  -5   4  15       32.88       34.38      1.98 o
  -4   4  15       90.75       95.44      3.16 o
  -3   4  15      108.26      109.96      2.81 o
  -2   4  15      308.26      307.34      5.43 o
  -1   4  15      180.45      162.29      3.34 o
   0   4  15       95.54      103.31      2.54 o
   1   4  15      173.54      152.11      3.83 o
   2   4  15      299.40      292.45      5.32 o
   3   4  15      104.42      101.12      3.09 o
   4   4  15       85.89       88.71      3.57 o
   5   4  15       34.57       32.09      2.38 o
   6   4  15       92.40       94.93      3.94 o
   7   4  15        0.58       -0.22      1.71 o
   8   4  15        6.17        6.50      2.55 o
  -7   5  15       17.70       14.49      2.17 o
  -6   5  15        8.64        6.12      1.74 o
  -5   5  15        5.86        6.97      1.16 o
  -4   5  15       25.48       31.42      1.65 o
  -3   5  15       19.83       20.57      1.45 o
  -2   5  15       72.86       70.21      2.15 o
  -1   5  15      477.71      467.98      8.74 o
   0   5  15      146.24      145.28      3.23 o
   1   5  15      472.53      451.83      8.92 o
   2   5  15       74.22       71.59      2.53 o
   3   5  15       19.73       21.78      1.62 o
   4   5  15       24.69       28.42      1.82 o
   5   5  15        5.28        7.42      1.50 o
   6   5  15        8.42       12.73      2.79 o
   7   5  15       16.93       16.53      2.28 o
  -5   6  15      115.07      116.32      8.33 o
  -4   6  15       46.98       43.25      5.27 o
  -3   6  15       47.88       47.53      1.77 o
  -2   6  15        9.39        8.78      1.13 o
  -1   6  15       63.69       68.77      2.25 o
   0   6  15        0.82       -1.08      1.08 o
   1   6  15       61.90       61.63      2.81 o
   2   6  15        9.44       10.60      1.59 o
   3   6  15       47.11       41.21      2.78 o
   4   6  15       47.62       46.41      2.53 o
   5   6  15      115.72      114.68      5.19 o
   6   6  15        5.97        6.43      2.37 o
  -5   7  15       19.88       28.43      4.80 o
  -4   7  15        1.06        2.37      3.36 o
  -3   7  15       46.97       43.89      5.07 o
  -2   7  15      111.75      104.51      3.35 o
  -1   7  15       48.32       47.09      2.77 o
   0   7  15        9.89       11.41      1.71 o
   1   7  15       46.54       42.89      2.34 o
   2   7  15      112.04       99.40      4.17 o
   3   7  15       48.19       48.84      2.95 o
   4   7  15        0.98       -0.31      1.84 o
   5   7  15       20.64       23.50      2.73 o
   6   7  15        9.01        7.41      2.47 o
  -5   8  15        6.29        4.60      4.06 o
  -4   8  15        8.13        8.55      4.03 o
  -3   8  15        9.41        8.62      3.56 o
  -2   8  15       14.00       15.70      1.12 o
  -1   8  15       37.87       34.14      2.48 o
   0   8  15       20.68       24.15      2.29 o
   1   8  15       37.30       32.66      2.71 o
   2   8  15       14.62       12.21      2.25 o
   3   8  15        9.30        7.15      2.78 o
   4   8  15        7.79        4.63      2.18 o
   5   8  15        6.15        7.92      2.39 o
  -3   9  15       13.69       12.59      4.40 o
  -2   9  15       14.02       17.08      4.13 o
  -1   9  15        8.04        7.63      2.43 o
   0   9  15       11.49        8.70      5.05 o
   1   9  15        8.34        6.29      2.04 o
   2   9  15       15.04       12.65      2.28 o
   3   9  15       13.22       14.45      2.49 o
   0   0  16      347.49      327.21      9.26 o
   1   0  16      748.87      691.20     11.17 o
   2   0  16      101.27      128.90      2.87 o
   3   0  16       71.29       70.11      2.61 o
   4   0  16       27.62       25.67      1.87 o
   5   0  16       75.99       69.86      2.54 o
   6   0  16        3.30        6.01      2.05 o
   7   0  16       13.46       11.91      2.40 o
   8   0  16       11.71        6.30      3.24 o
  -8   1  16       76.39       80.99      4.68 o
  -7   1  16       71.78       71.04      4.11 o
  -6   1  16       50.94       44.54      4.10 o
  -5   1  16      232.17      215.60      8.09 o
  -4   1  16      535.05      512.66     11.41 o
  -3   1  16       77.49       70.60      2.08 o
  -2   1  16      902.26      904.87     14.39 o
  -1   1  16       75.03       71.66      2.17 o
   0   1  16      343.89      337.22      5.90 o
   1   1  16       76.99       74.70      1.97 o
   2   1  16      895.89      900.04     15.93 o
   3   1  16       74.53       73.95      2.30 o
   4   1  16      531.01      499.26      9.96 o
   5   1  16      228.69      218.81      5.06 o
   6   1  16       50.05       48.23      2.88 o
   7   1  16       73.73       71.67      4.20 o
   8   1  16       75.52       77.47      4.82 o
  -8   2  16       23.29       22.64      3.69 o
  -7   2  16        0.68        0.34      2.29 o
  -6   2  16       26.68       27.92      2.66 o
  -5   2  16       13.57       12.11      1.86 o
  -4   2  16      252.02      250.95      7.80 o
  -3   2  16       48.32       48.04      1.75 o
  -2   2  16     1040.61     1026.25     14.69 o
  -1   2  16      332.51      317.11      5.78 o
   0   2  16      668.71      641.77      9.58 o
   1   2  16      350.25      340.29      6.64 o
   2   2  16     1021.11      990.35     17.81 o
   3   2  16       45.24       46.53      1.63 o
   4   2  16      244.91      245.63      5.48 o
   5   2  16       15.18       13.59      2.26 o
   6   2  16       27.43       31.83      2.70 o
   7   2  16        0.79        4.97      2.32 o
   8   2  16       23.28       29.14      3.43 o
  -8   3  16       10.01       12.02      3.07 o
  -7   3  16       24.18       27.79      3.42 o
  -6   3  16       33.11       32.83      3.32 o
  -5   3  16       16.02       17.01      2.49 o
  -4   3  16       36.97       42.31      3.10 o
  -3   3  16      339.01      331.15      5.51 o
  -2   3  16      277.60      259.76      4.49 o
  -1   3  16       64.34       60.41      1.88 o
   0   3  16      906.99      874.11     15.65 o
   1   3  16       61.09       57.67      1.99 o
   2   3  16      277.80      268.64      5.46 o
   3   3  16      346.49      346.41      7.99 o
   4   3  16       36.95       38.22      2.30 o
   5   3  16       15.65       17.46      1.98 o
   6   3  16       32.29       28.34      2.44 o
   7   3  16       23.42       19.99      2.92 o
   8   3  16        9.94       10.51      3.96 o
  -7   4  16       47.46       45.57      4.00 o
  -6   4  16        8.55        9.96      2.30 o
  -5   4  16       36.15       35.32      3.02 o
  -4   4  16       97.07       94.61      3.01 o
  -3   4  16        3.15        4.33      1.24 o
  -2   4  16       42.52       41.05      1.66 o
  -1   4  16      490.91      467.62      7.92 o
   0   4  16       91.98       86.90      2.35 o
   1   4  16      476.57      458.72      8.96 o
   2   4  16       42.42       40.63      1.54 o
   3   4  16        4.13        5.81      0.84 o
   4   4  16       95.79       89.97      3.61 o
   5   4  16       33.14       32.87      2.41 o
   6   4  16        8.14       10.95      1.94 o
   7   4  16       46.39       43.54      2.99 o
  -7   5  16       23.51       28.06      2.69 o
  -6   5  16       59.48       58.17      3.69 o
  -5   5  16       69.85       77.06      2.89 o
  -4   5  16      195.94      197.96      4.96 o
  -3   5  16       87.08       86.03      2.77 o
  -2   5  16      203.66      200.60      5.83 o
  -1   5  16       44.47       44.01      1.85 o
   0   5  16        6.74        9.19      1.24 o
   1   5  16       45.63       45.28      2.05 o
   2   5  16      204.30      197.10      4.69 o
   3   5  16       86.61       83.46      2.93 o
   4   5  16      194.81      193.54      4.89 o
   5   5  16       67.98       69.07      3.47 o
   6   5  16       60.77       61.66      7.76 o
   7   5  16       23.11       26.34      2.65 o
  -4   6  16       50.96       53.03      2.77 o
  -3   6  16        7.56        7.15      1.16 o
  -2   6  16        7.05        6.75      1.12 o
  -1   6  16      158.24      141.55      5.95 o
   0   6  16      155.20      142.36      4.28 o
   1   6  16      162.24      146.47      4.36 o
   2   6  16        6.85        6.82      1.48 o
   3   6  16        7.12        6.88      1.61 o
   4   6  16       51.76       50.37      7.00 o
   5   6  16       12.61       14.81      2.53 o
   6   6  16       13.79       14.78      2.62 o
  -4   7  16       50.87       48.58      5.46 o
  -3   7  16       57.69       61.52      5.93 o
  -2   7  16      111.62      116.99      6.39 o
  -1   7  16        2.32        2.35      1.90 o
   0   7  16       16.26       15.19      1.97 o
   1   7  16        2.65        2.88      1.70 o
   2   7  16      110.14      107.45      4.90 o
   3   7  16       58.16       49.37      3.39 o
   4   7  16       49.07       45.09      6.86 o
   5   7  16        5.52        3.84      2.18 o
  -4   8  16       12.57       11.98      4.12 o
  -3   8  16       11.99        8.78      3.94 o
  -2   8  16        6.97        7.32      1.00 o
  -1   8  16        4.43        4.15      2.72 o
   0   8  16        1.09        1.41      1.72 o
   1   8  16        4.82        4.15      3.08 o
   2   8  16        6.85        7.03      2.07 o
   3   8  16       11.56       10.75      2.31 o
   4   8  16       12.53        8.74      2.41 o
  -3   9  16       42.14       44.67      5.60 o
  -2   9  16        4.33        1.94      3.57 o
  -1   9  16        9.36       11.61      3.46 o
   0   9  16        4.72        5.27      1.98 o
   1   9  16        9.32        9.01      2.15 o
   2   9  16        4.19        2.93      2.05 o
   3   9  16       42.95       46.62      3.57 o
   1   0  17      530.91      515.72      8.62 o
   2   0  17     1608.48     1567.25     24.33 o
   3   0  17       74.28       73.84      2.77 o
   4   0  17      238.71      243.81      6.44 o
   5   0  17      251.08      250.23      6.74 o
   6   0  17        0.02       -1.71      1.71 o
   7   0  17       57.29       54.81      4.52 o
   8   0  17        0.28        1.46      2.42 o
  -8   1  17       15.45       20.52      2.96 o
  -7   1  17       33.10       41.04      3.36 o
  -6   1  17      139.33      151.91      5.96 o
  -5   1  17      102.63       96.07      4.36 o
  -4   1  17       11.35       15.21      1.67 o
  -3   1  17      113.09      114.79      2.75 o
  -2   1  17      200.96      196.47      5.09 o
  -1   1  17      272.38      288.32      5.21 o
   0   1  17      471.81      440.04      7.51 o
   1   1  17      266.68      282.28      5.17 o
   2   1  17      204.02      204.87      5.01 o
   3   1  17      112.72      109.57      3.01 o
   4   1  17       11.88       13.72      2.03 o
   5   1  17      100.17       99.04      3.39 o
   6   1  17      137.45      143.08      5.70 o
   7   1  17       33.26       38.67      3.39 o
   8   1  17       14.68       20.75      3.06 o
  -8   2  17        8.82        7.53      3.12 o
  -7   2  17       20.22       25.01      3.07 o
  -6   2  17       73.84       78.64      7.91 o
  -5   2  17      161.10      160.45      6.97 o
  -4   2  17       11.07       12.34      1.51 o
  -3   2  17       31.01       32.61      1.31 o
  -2   2  17       39.04       37.64      1.37 o
  -1   2  17      780.50      758.37     12.33 o
   0   2  17      600.37      580.54      8.80 o
   1   2  17      775.06      769.32     16.36 o
   2   2  17       39.25       40.35      2.08 o
   3   2  17       30.15       30.68      1.57 o
   4   2  17       12.26       11.35      1.65 o
   5   2  17      157.55      156.10      5.03 o
   6   2  17       74.23       75.32      4.16 o
   7   2  17       20.65       26.16      2.93 o
   8   2  17        8.91        9.04      6.76 o
  -8   3  17       26.42       31.26      4.09 o
  -7   3  17        0.78       -0.01      2.30 o
  -6   3  17        8.70        9.40      2.50 o
  -5   3  17      119.93      110.86      6.09 o
  -4   3  17       41.05       36.19      3.14 o
  -3   3  17      188.95      184.97      3.74 o
  -2   3  17      114.94      123.01      3.48 o
  -1   3  17      179.51      192.15      4.70 o
   0   3  17        9.97       13.86      1.25 o
   1   3  17      174.99      188.93      4.52 o
   2   3  17      104.58      110.18      3.07 o
   3   3  17      180.64      175.41      5.15 o
   4   3  17       43.06       33.69      2.65 o
   5   3  17      117.77      122.94      4.31 o
   6   3  17        8.47        9.91      2.11 o
   7   3  17        0.85       -1.73      2.10 o
   8   3  17       26.05       30.09      3.89 o
  -7   4  17        0.84       -1.76      2.16 o
  -6   4  17       24.47       22.81      2.86 o
  -5   4  17       28.73       31.82      3.00 o
  -4   4  17       28.27       28.43      2.27 o
  -3   4  17       83.91       85.57      2.52 o
  -2   4  17      182.01      183.83      4.76 o
  -1   4  17      219.97      206.67      4.18 o
   0   4  17       47.21       46.06      2.01 o
   1   4  17      223.08      213.97      5.52 o
   2   4  17      175.93      168.99      3.60 o
   3   4  17       84.75       78.82      2.77 o
   4   4  17       26.79       31.05      3.44 o
   5   4  17       28.12       28.11      2.37 o
   6   4  17       25.19       24.06      2.40 o
   7   4  17        0.95        0.68      1.88 o
  -7   5  17       27.43       33.39      2.84 o
  -6   5  17       10.32       10.61      2.03 o
  -5   5  17       30.18       32.19      2.69 o
  -4   5  17        6.95        8.56      1.35 o
  -3   5  17      149.15      149.64      4.23 o
  -2   5  17       93.47      100.74      4.23 o
  -1   5  17      124.21      108.01      3.72 o
   0   5  17       15.77       11.71      1.47 o
   1   5  17      121.94      104.76      3.21 o
   2   5  17       96.02       99.01      4.23 o
   3   5  17      151.07      152.97      4.11 o
   4   5  17        7.40        7.80      1.47 o
   5   5  17       29.58       31.37      2.55 o
   6   5  17       10.14       10.76      2.04 o
   7   5  17       27.66       26.71      2.69 o
  -4   6  17        3.34        3.30      1.56 o
  -3   6  17       62.87       69.03      3.21 o
  -2   6  17       46.80       55.69      2.33 o
  -1   6  17      134.45      141.81      4.28 o
   0   6  17        2.44        1.60      1.28 o
   1   6  17      135.21      140.18      5.41 o
   2   6  17       47.65       55.80      3.36 o
   3   6  17       62.23       60.77      3.80 o
   4   6  17        3.81        4.35      1.98 o
   5   6  17      113.89      110.72      5.26 o
   6   6  17        0.52        1.74      2.49 o
  -4   7  17        1.66        3.50      3.42 o
  -3   7  17       55.64       57.03      2.69 o
  -2   7  17        9.03        9.01      3.09 o
  -1   7  17       22.39       24.21      2.23 o
   0   7  17       33.12       28.27      2.91 o
   1   7  17       22.14       25.70      2.53 o
   2   7  17       10.05       11.85      2.22 o
   3   7  17       54.80       48.36      5.73 o
   4   7  17        1.45        4.35      2.14 o
   5   7  17       29.68       29.28      3.29 o
  -4   8  17       21.29       17.21      4.52 o
  -3   8  17        0.57        1.10      3.36 o
  -2   8  17        6.04        5.28      1.40 o
  -1   8  17       15.93       18.42      2.07 o
   0   8  17       83.24       79.78      6.80 o
   1   8  17       15.68       16.63      2.34 o
   2   8  17        5.69        3.21      1.99 o
   3   8  17        0.55        0.99      2.72 o
   4   8  17       21.16       15.92      2.68 o
  -2   9  17        4.29        3.06      3.46 o
  -1   9  17       16.97       20.02      2.31 o
   0   9  17        6.43        5.94      1.99 o
   1   9  17       16.78       15.10      2.42 o
   2   9  17        3.89        3.30      2.48 o
   0   0  18      423.79      405.38     11.33 o
   1   0  18       77.28       71.96      2.09 o
   2   0  18       28.18       29.90      1.41 o
   3   0  18      162.95      149.06      3.67 o
   4   0  18       68.40       68.61      2.43 o
   5   0  18        2.60        2.34      2.22 o
   6   0  18       45.85       49.10      3.48 o
   7   0  18       26.42       30.57      5.16 o
   8   0  18        0.03        2.99      2.52 o
  -8   1  18       11.32       16.99      2.95 o
  -7   1  18        9.42        7.47      2.33 o
  -6   1  18        9.22       10.16      3.91 o
  -5   1  18       52.22       46.23      3.15 o
  -4   1  18       43.47       35.36      1.77 o
  -3   1  18      359.07      374.13      7.69 o
  -2   1  18      159.39      160.40      3.47 o
  -1   1  18      406.31      394.76      7.03 o
   0   1  18      440.07      427.64      7.37 o
   1   1  18      403.81      395.69      6.86 o
   2   1  18      164.81      165.02      3.88 o
   3   1  18      359.53      361.28      7.28 o
   4   1  18       41.30       36.62      1.76 o
   5   1  18       54.15       53.91      3.85 o
   6   1  18        8.87        8.88      2.23 o
   7   1  18        9.39       10.09      2.50 o
   8   1  18       10.92       16.96      2.99 o
  -8   2  18        7.62       12.18      3.37 o
  -7   2  18       15.49       15.24      3.32 o
  -6   2  18       59.13       64.52      7.68 o
  -5   2  18      200.91      188.76      6.83 o
  -4   2  18       78.42       80.45      3.18 o
  -3   2  18       54.15       53.32      1.91 o
  -2   2  18      247.91      248.89      4.77 o
  -1   2  18      438.38      416.74      7.23 o
   0   2  18      176.21      181.24      4.22 o
   1   2  18      428.16      412.27      8.15 o
   2   2  18      243.55      246.10      9.30 o
   3   2  18       52.37       52.23      2.10 o
   4   2  18       76.53       77.71      3.30 o
   5   2  18      202.61      208.66      5.95 o
   6   2  18       58.07       59.84      3.24 o
   7   2  18       16.22       18.07      2.89 o
   8   2  18        8.15        9.11      4.05 o
  -7   3  18        7.41        4.87      2.50 o
  -6   3  18        5.20        2.63      2.26 o
  -5   3  18       17.36       13.78      2.64 o
  -4   3  18        1.47        2.86      1.92 o
  -3   3  18       54.74       59.86      2.25 o
  -2   3  18       68.01       66.31      2.37 o
  -1   3  18       64.99       68.09      2.36 o
   0   3  18      465.83      454.22      8.81 o
   1   3  18       61.42       59.04      2.29 o
   2   3  18       62.89       58.19      1.95 o
   3   3  18       56.02       57.67      2.09 o
   4   3  18        1.13        1.44      1.42 o
   5   3  18       17.17       15.27      2.03 o
   6   3  18        4.73        4.59      1.82 o
   7   3  18        7.65        5.61      3.19 o
  -7   4  18       41.67       42.61      3.90 o
  -6   4  18        2.28        1.53      2.10 o
  -5   4  18       17.17       18.74      2.62 o
  -4   4  18       94.55       89.89      4.93 o
  -3   4  18      175.58      168.85      4.74 o
  -2   4  18      139.26      130.67      4.58 o
  -1   4  18      188.87      189.35      4.48 o
   0   4  18      268.12      254.83      5.59 o
   1   4  18      192.68      195.20      4.61 o
   2   4  18      142.65      131.69      3.02 o
   3   4  18      176.09      167.70      4.33 o
   4   4  18       89.20       83.50      3.57 o
   5   4  18       18.22       20.60      6.57 o
   6   4  18        2.63        5.14      1.88 o
   7   4  18       40.52       44.12      3.19 o
  -6   5  18       22.44       20.11      2.60 o
  -5   5  18        6.84        8.13      2.03 o
  -4   5  18        5.78        6.23      2.05 o
  -3   5  18      125.85      122.64      4.82 o
  -2   5  18       29.90       35.30      2.13 o
  -1   5  18      132.19      133.38      4.05 o
   0   5  18       95.34       91.34      3.34 o
   1   5  18      128.31      124.13      3.55 o
   2   5  18       29.28       33.54      1.94 o
   3   5  18      128.32      134.33      4.30 o
   4   5  18        6.22        4.30      1.70 o
   5   5  18        7.07        7.01      2.27 o
   6   5  18       22.99       25.02      2.60 o
  -5   6  18        4.48        5.89      1.20 o
  -4   6  18        9.62       10.45      1.35 o
  -3   6  18       33.67       31.54      4.12 o
  -2   6  18       16.59       15.66      1.97 o
  -1   6  18       21.08       21.08      2.17 o
   0   6  18      134.44      114.03      4.77 o
   1   6  18       20.98       19.99      2.34 o
   2   6  18       17.55       18.37      4.37 o
   3   6  18       33.57       34.59      4.78 o
   4   6  18        9.88       14.99      2.38 o
   5   6  18        4.40        3.31      2.21 o
   6   6  18       34.87       32.28      4.84 o
  -4   7  18       21.63       30.60      4.87 o
  -3   7  18       29.00       30.63      1.59 o
  -2   7  18        2.93        3.43      1.51 o
  -1   7  18       35.15       35.64      2.64 o
   0   7  18        0.03        0.46      1.64 o
   1   7  18       36.33       41.12      3.03 o
   2   7  18        2.28        3.36      2.63 o
   3   7  18       28.52       31.63      4.09 o
   4   7  18       21.66       19.80      2.70 o
   5   7  18        2.30        0.60      2.10 o
  -4   8  18        6.39        1.13      3.79 o
  -3   8  18        2.99        5.19      3.92 o
  -2   8  18       13.12       13.52      1.94 o
  -1   8  18       27.25       31.15      2.64 o
   0   8  18       23.33       24.02      2.65 o
   1   8  18       28.52       33.97      4.57 o
   2   8  18       13.00       16.67      2.51 o
   3   8  18        3.01        3.56      2.16 o
   4   8  18        6.78        5.91      2.40 o
  -1   9  18        4.87        6.48      1.83 o
   0   9  18       16.39       17.90      2.41 o
   1   9  18        5.07        4.46      2.08 o
   1   0  19      427.74      413.47      7.20 o
   2   0  19     1144.77     1072.12     19.01 o
   3   0  19       53.02       55.96      2.39 o
   4   0  19        0.47        0.31      0.97 o
   5   0  19       71.90       67.81      3.19 o
   6   0  19       41.14       50.49      3.58 o
   7   0  19       20.13       22.76      3.06 o
   8   0  19       67.11       83.67      7.94 o
  -7   1  19       66.97       65.89      4.23 o
  -6   1  19       53.53       52.85      3.53 o
  -5   1  19       85.34       91.72      4.41 o
  -4   1  19       43.03       55.27      2.78 o
  -3   1  19      320.58      316.98      6.55 o
  -2   1  19      175.22      162.19      3.48 o
  -1   1  19       41.46       41.65      1.64 o
   0   1  19      227.86      219.47      4.36 o
   1   1  19       41.63       42.44      1.86 o
   2   1  19      166.89      157.78      3.89 o
   3   1  19      315.16      316.49      6.53 o
   4   1  19       42.53       48.47      2.09 o
   5   1  19       86.60       87.38      3.75 o
   6   1  19       50.85       51.67      3.73 o
   7   1  19       68.23       73.10      4.37 o
  -7   2  19       10.83       16.29      3.42 o
  -6   2  19       15.36       14.91      3.04 o
  -5   2  19       30.58       36.78      3.60 o
  -4   2  19      177.50      172.51      6.84 o
  -3   2  19        7.26        8.46      1.17 o
  -2   2  19      404.19      387.45      6.98 o
  -1   2  19      768.72      730.22     13.35 o
   0   2  19      448.85      451.79      8.77 o
   1   2  19      771.07      728.99     13.42 o
   2   2  19      408.07      399.96      7.75 o
   3   2  19        7.22        8.10      1.12 o
   4   2  19      180.85      172.01      5.22 o
   5   2  19       28.98       32.49      2.48 o
   6   2  19       14.40       13.40      2.35 o
   7   2  19       10.43       11.09      2.94 o
  -7   3  19       12.80       14.65      3.07 o
  -6   3  19       15.35       18.68      3.09 o
  -5   3  19       51.31       50.37      4.42 o
  -4   3  19      273.20      268.87     11.42 o
  -3   3  19      200.95      190.04      5.13 o
  -2   3  19      170.79      166.88      4.06 o
  -1   3  19       40.49       37.20      2.24 o
   0   3  19       20.02       23.46      1.53 o
   1   3  19       41.64       40.95      2.64 o
   2   3  19      166.11      160.46      3.51 o
   3   3  19      200.62      191.49      4.39 o
   4   3  19      277.13      275.77      7.34 o
   5   3  19       53.36       60.90      3.25 o
   6   3  19       15.36       18.63      2.27 o
   7   3  19       12.70       15.14      3.36 o
  -7   4  19        0.44        2.23      2.34 o
  -6   4  19        0.96       -1.93      1.93 o
  -5   4  19       14.54       11.42      2.46 o
  -4   4  19      150.75      153.57      7.15 o
  -3   4  19      157.54      161.12      6.83 o
  -2   4  19      330.25      322.40      7.66 o
  -1   4  19      238.02      226.17      5.20 o
   0   4  19       72.57       86.13      2.82 o
   1   4  19      247.98      237.36      5.35 o
   2   4  19      329.13      317.17      5.82 o
   3   4  19      155.97      147.22      4.75 o
   4   4  19      149.48      152.29      8.14 o
   5   4  19       15.31       17.97      2.16 o
   6   4  19        1.20        3.12      1.93 o
   7   4  19        0.49       -0.26      1.93 o
  -6   5  19       32.01       36.02      3.12 o
  -5   5  19        0.03        0.06      1.73 o
  -4   5  19       34.59       31.86      2.89 o
  -3   5  19       64.90       71.38      3.56 o
  -2   5  19       79.15       82.37      3.90 o
  -1   5  19       24.17       23.95      1.84 o
   0   5  19       10.93       12.60      1.60 o
   1   5  19       24.34       22.40      1.68 o
   2   5  19       80.80       82.75      3.09 o
   3   5  19       62.60       70.24      3.34 o
   4   5  19       34.36       35.11      2.52 o
   5   5  19        0.02        0.83      1.68 o
   6   5  19       31.68       31.19      2.81 o
  -5   6  19        9.43       10.43      1.64 o
  -4   6  19        6.60        6.13      1.72 o
  -3   6  19       17.25       24.59      2.10 o
  -2   6  19      199.49      203.06      6.75 o
  -1   6  19       61.68       63.17      3.57 o
   0   6  19       60.35       61.64      6.39 o
   1   6  19       59.78       60.72      3.64 o
   2   6  19      199.40      196.76      7.15 o
   3   6  19       16.25       16.05      2.57 o
   4   6  19        6.22       10.04      5.10 o
   5   6  19        9.18       10.91      2.99 o
  -4   7  19        5.11       11.26      4.30 o
  -3   7  19        3.30        6.16      3.89 o
  -2   7  19       11.95       11.44      3.30 o
  -1   7  19        2.15        3.46      1.75 o
   0   7  19       26.91       31.32      2.71 o
   1   7  19        2.55        1.10      1.76 o
   2   7  19       11.70       11.37      2.24 o
   3   7  19        2.61        1.79      1.95 o
   4   7  19        4.95        2.77      2.20 o
   5   7  19       22.26       23.24      3.09 o
  -3   8  19       18.10       13.15      4.47 o
  -2   8  19        1.94        1.41      1.46 o
  -1   8  19       55.87       52.07      3.32 o
   0   8  19       79.41       89.56      8.38 o
   1   8  19       56.58       58.11      6.99 o
   2   8  19        1.99        1.83      2.06 o
   3   8  19       18.05       20.05      2.79 o
   0   0  20      176.40      166.47      5.81 o
   1   0  20      610.03      559.09     10.51 o
   2   0  20      272.91      263.05      5.65 o
   3   0  20        1.43        1.76      1.17 o
   4   0  20        3.00        2.73      1.10 o
   5   0  20       72.57       64.86      3.19 o
   6   0  20       84.93       88.39     11.40 o
   7   0  20        5.80        6.20      2.44 o
  -7   1  20        1.34        2.34      3.07 o
  -6   1  20        3.32        4.06      2.07 o
  -5   1  20        5.11        4.48      1.97 o
  -4   1  20      108.72      113.78      3.34 o
  -3   1  20      127.75      124.04      3.38 o
  -2   1  20       96.15       98.89      2.93 o
  -1   1  20      327.23      307.66      5.85 o
   0   1  20      249.73      246.53      5.36 o
   1   1  20      330.60      320.34      6.45 o
   2   1  20      100.31       96.73      2.85 o
   3   1  20      131.62      128.41      3.40 o
   4   1  20      111.28      114.13      4.45 o
   5   1  20        5.19        3.60      1.70 o
   6   1  20        3.50        2.22      2.95 o
   7   1  20        1.41        4.04      2.44 o
  -7   2  20       22.95       16.14      3.46 o
  -6   2  20       20.09       17.05      3.13 o
  -5   2  20       98.62       99.29      5.96 o
  -4   2  20       81.29       85.63      5.16 o
  -3   2  20        3.78        2.84      1.18 o
  -2   2  20       86.36       88.68      3.10 o
  -1   2  20        8.58        7.19      1.14 o
   0   2  20        5.26        4.77      1.08 o
   1   2  20        7.81        8.24      1.22 o
   2   2  20       87.69       88.40      2.71 o
   3   2  20        4.47        3.23      1.06 o
   4   2  20       81.26       80.74      4.31 o
   5   2  20       95.48       97.06      3.99 o
   6   2  20       19.31       22.81      2.37 o
   7   2  20       22.25       23.92      3.12 o
  -7   3  20        1.00        1.82      2.47 o
  -6   3  20        6.44        4.99      2.56 o
  -5   3  20       32.70       35.55      3.56 o
  -4   3  20       81.23       82.39      5.37 o
  -3   3  20      171.47      170.33     11.40 o
  -2   3  20       26.77       23.62      1.57 o
  -1   3  20      273.69      269.24      5.92 o
   0   3  20      109.07      111.74      3.25 o
   1   3  20      279.89      283.29      6.04 o
   2   3  20       28.15       25.93      1.41 o
   3   3  20      169.18      168.42      6.08 o
   4   3  20       82.45       91.99      3.89 o
   5   3  20       33.19       35.01      2.68 o
   6   3  20        6.39        6.04      1.98 o
   7   3  20        0.92        3.56      2.52 o
  -6   4  20        3.63        6.26      2.49 o
  -5   4  20       47.99       44.88      3.94 o
  -4   4  20       55.47       52.21      4.03 o
  -3   4  20        0.07        1.96      2.24 o
  -2   4  20        9.25        9.69      1.52 o
  -1   4  20        9.45        5.89      1.21 o
   0   4  20       87.19       80.12      2.89 o
   1   4  20       10.50       11.25      1.39 o
   2   4  20        8.82        9.95      1.44 o
   3   4  20        0.25        0.96      1.44 o
   4   4  20       58.29       60.61      3.66 o
   5   4  20       48.57       51.77      3.12 o
   6   4  20        4.13        5.84      2.52 o
  -6   5  20       14.54       15.97      2.59 o
  -5   5  20       18.09       18.65      2.59 o
  -4   5  20       22.72       21.04      2.59 o
  -3   5  20      149.49      156.78      6.75 o
  -2   5  20       46.62       49.10      5.58 o
  -1   5  20       56.93       53.81      3.23 o
   0   5  20        7.14        2.49      1.90 o
   1   5  20       54.31       54.04      3.84 o
   2   5  20       45.70       51.42      2.77 o
   3   5  20      143.46      147.52      4.97 o
   4   5  20       23.14       21.00      2.27 o
   5   5  20       18.55       22.21      2.39 o
   6   5  20       14.62       15.86      2.45 o
  -5   6  20       17.87       19.11      2.13 o
  -4   6  20        0.87        1.24      1.66 o
  -3   6  20       35.19       40.56      2.71 o
  -2   6  20       18.17       20.80      2.21 o
  -1   6  20       14.58       13.18      2.43 o
   0   6  20        2.68        1.00      1.68 o
   1   6  20       15.14       10.82      2.24 o
   2   6  20       16.71       17.87      2.72 o
   3   6  20       37.28       33.73      3.16 o
   4   6  20        0.67        2.18      2.13 o
   5   6  20       17.67       18.02      2.75 o
  -3   7  20        6.01        8.65      1.67 o
  -2   7  20        0.08        2.44      1.55 o
  -1   7  20      173.41      182.47     11.58 o
   0   7  20      105.38      107.73      4.95 o
   1   7  20      172.03      181.40      6.81 o
   2   7  20        0.21        2.03      3.99 o
   3   7  20        5.76        8.85      2.36 o
   4   7  20       42.93       43.63      3.59 o
  -3   8  20        6.33        7.09      4.36 o
  -2   8  20        4.50        3.79      1.62 o
  -1   8  20        3.49        5.58      1.90 o
   0   8  20       65.45       71.65      4.17 o
   1   8  20        3.56        2.22      2.14 o
   2   8  20        4.57        3.06      2.16 o
   3   8  20        6.22        5.50      2.42 o
   1   0  21       22.53       22.25      2.02 o
   2   0  21       70.78       79.41      2.61 o
   3   0  21        9.68       12.79      1.33 o
   4   0  21        1.23       -0.73      1.14 o
   5   0  21       28.25       23.39      2.24 o
   6   0  21        3.47        5.21      2.26 o
   7   0  21        4.38        6.02      2.70 o
  -7   1  21       31.06       34.73      4.43 o
  -6   1  21       31.33       36.40      4.23 o
  -5   1  21       88.79       96.75      6.51 o
  -4   1  21       88.50       96.97      3.75 o
  -3   1  21      154.19      148.05      3.87 o
  -2   1  21      141.68      136.90      4.33 o
  -1   1  21       31.76       27.20      1.95 o
   0   1  21        1.92        2.16      1.05 o
   1   1  21       34.98       31.47      1.66 o
   2   1  21      139.88      136.47      3.61 o
   3   1  21      157.12      152.43      4.39 o
   4   1  21       89.71       90.55      3.57 o
   5   1  21       87.09       90.79      7.64 o
   6   1  21       32.95       31.41      3.21 o
   7   1  21       32.56       35.12      5.74 o
  -7   2  21        0.18        2.37      2.86 o
  -6   2  21       30.63       35.33      3.90 o
  -5   2  21       23.30       23.34      3.34 o
  -4   2  21       63.92       61.12      3.31 o
  -3   2  21      107.29      106.39      3.58 o
  -2   2  21       19.51       19.39      1.62 o
  -1   2  21      200.14      201.62      4.77 o
   0   2  21      153.15      138.60      4.85 o
   1   2  21      206.51      208.16      4.21 o
   2   2  21       20.73       20.01      1.51 o
   3   2  21      106.03      103.76      3.13 o
   4   2  21       64.05       67.49      3.33 o
   5   2  21       24.65       25.51      2.41 o
   6   2  21       30.72       30.96      2.64 o
   7   2  21        0.25       -0.08      2.36 o
  -7   3  21       14.93       14.42      3.27 o
  -6   3  21       66.32       75.81      5.27 o
  -5   3  21       43.39       46.67      4.06 o
  -4   3  21      104.20      117.16     10.79 o
  -3   3  21       36.20       34.82      2.51 o
  -2   3  21      146.44      142.04      3.75 o
  -1   3  21        0.96        2.08      1.10 o
   0   3  21        4.50        7.56      1.36 o
   1   3  21        1.47        2.23      1.45 o
   2   3  21      146.84      136.49      3.27 o
   3   3  21       37.80       38.93      2.54 o
   4   3  21      103.37      108.18      4.41 o
   5   3  21       42.25       42.37      3.96 o
   6   3  21       65.23       70.59      3.69 o
   7   3  21       15.51       17.25      5.00 o
  -6   4  21        5.33        6.37      2.49 o
  -5   4  21       29.27       33.36      3.47 o
  -4   4  21       34.53       35.19      3.42 o
  -3   4  21      150.23      146.83      7.46 o
  -2   4  21      104.10      109.00      5.00 o
  -1   4  21       41.63       41.11      2.28 o
   0   4  21       77.24       76.02      2.78 o
   1   4  21       38.56       37.88      2.76 o
   2   4  21      102.89      103.17      3.92 o
   3   4  21      156.59      157.67      5.13 o
   4   4  21       34.97       33.73      2.60 o
   5   4  21       29.50       34.66      3.00 o
   6   4  21        5.59        3.68      2.01 o
  -6   5  21       42.13       43.11      3.70 o
  -5   5  21       19.83       20.98      2.74 o
  -4   5  21        6.92        6.39      2.13 o
  -3   5  21       44.65       48.91      7.01 o
  -2   5  21       12.86       10.10      2.16 o
  -1   5  21       26.72       25.56      3.61 o
   0   5  21       47.56       40.73      2.95 o
   1   5  21       27.59       29.06      3.99 o
   2   5  21       13.30       15.07      2.06 o
   3   5  21       43.63       48.24      2.95 o
   4   5  21        6.19        9.99      2.09 o
   5   5  21       20.27       23.92      2.48 o
   6   5  21       42.09       47.14      4.94 o
  -5   6  21        1.45        1.99      1.70 o
  -4   6  21        6.97        9.39      2.06 o
  -3   6  21       32.14       34.11      4.07 o
  -2   6  21       46.53       48.26      3.18 o
  -1   6  21        9.18        8.40      1.99 o
   0   6  21       18.32       16.50      2.33 o
   1   6  21        8.02        9.40      2.18 o
   2   6  21       44.22       42.43      3.93 o
   3   6  21       33.87       34.15      5.72 o
   4   6  21        7.08        8.07      2.33 o
   5   6  21        1.52        2.40      2.27 o
  -3   7  21       22.59       20.57      2.09 o
  -2   7  21       28.41       27.81      2.51 o
  -1   7  21       51.45       54.16      3.47 o
   0   7  21       13.57       18.62      2.61 o
   1   7  21       52.38       51.87      3.56 o
   2   7  21       27.19       19.20      2.71 o
   3   7  21       23.01       21.54      2.95 o
   4   7  21       16.59       13.33      2.60 o
  -2   8  21        3.46        1.36      2.49 o
  -1   8  21       51.80       53.87      3.51 o
   0   8  21        3.99        4.00      2.06 o
   1   8  21       52.68       53.34      3.74 o
   2   8  21        3.56        6.62      2.33 o
   0   0  22        8.28       10.83      1.77 o
   1   0  22        3.98        0.57      1.14 o
   2   0  22       16.34       18.75      1.49 o
   3   0  22      130.76      133.26      3.70 o
   4   0  22       16.68       22.27      1.71 o
   5   0  22        0.14        2.38      1.99 o
   6   0  22      140.26      144.08      6.85 o
   7   0  22       34.70       31.67      3.55 o
  -7   1  22       19.89       22.67      4.07 o
  -6   1  22       11.05        9.82      3.29 o
  -5   1  22       18.40       20.75      3.56 o
  -4   1  22      170.21      176.32      5.92 o
  -3   1  22       63.15       70.63      2.97 o
  -2   1  22       85.61       86.56      3.19 o
  -1   1  22      135.86      129.87      4.11 o
   0   1  22      390.84      371.99      7.57 o
   1   1  22      145.41      141.73      3.66 o
   2   1  22       87.56       84.90      2.78 o
   3   1  22       60.73       68.84      2.55 o
   4   1  22      168.55      173.81      5.35 o
   5   1  22       18.08       20.91      2.55 o
   6   1  22       10.77       10.11      2.64 o
   7   1  22       19.71       20.36      3.28 o
  -7   2  22       15.23       14.52      3.54 o
  -6   2  22       67.65       70.71      5.59 o
  -5   2  22       43.42       38.55      4.19 o
  -4   2  22       75.30       66.65      3.49 o
  -3   2  22      228.05      227.37      5.99 o
  -2   2  22       56.50       57.72      3.72 o
  -1   2  22       29.26       28.63      1.70 o
   0   2  22        0.33        1.98      1.24 o
   1   2  22       28.54       25.57      1.45 o
   2   2  22       57.49       60.86      2.39 o
   3   2  22      230.87      218.48      5.45 o
   4   2  22       74.71       68.51      3.73 o
   5   2  22       45.81       45.84      2.92 o
   6   2  22       67.87       85.41      4.15 o
   7   2  22       16.07       20.41      5.99 o
  -6   3  22        9.60        8.43      2.86 o
  -5   3  22       60.65       64.32      4.89 o
  -4   3  22      187.34      172.70      8.82 o
  -3   3  22       62.79       58.37      3.34 o
  -2   3  22       53.46       50.93      2.57 o
  -1   3  22      173.41      177.28      4.40 o
   0   3  22      251.89      256.30      5.80 o
   1   3  22      172.01      167.78      4.39 o
   2   3  22       53.61       53.13      3.49 o
   3   3  22       63.23       59.03      3.91 o
   4   3  22      188.57      191.97      5.91 o
   5   3  22       60.98       61.54      3.40 o
   6   3  22        9.18       11.17      2.31 o
  -6   4  22       12.31       12.32      2.90 o
  -5   4  22       46.57       53.01      4.43 o
  -4   4  22        6.71        4.13      2.32 o
  -3   4  22       50.22       55.86      4.39 o
  -2   4  22      160.73      169.62     11.46 o
  -1   4  22       26.44       26.01      2.47 o
   0   4  22      231.27      217.18      6.12 o
   1   4  22       25.81       23.59      2.11 o
   2   4  22      159.48      162.23      5.28 o
   3   4  22       49.12       50.42      2.93 o
   4   4  22        6.98        6.16      1.82 o
   5   4  22       47.08       53.42      3.30 o
   6   4  22       12.25       16.63      3.26 o
  -5   5  22       12.13       13.12      2.54 o
  -4   5  22       65.46       60.49      4.37 o
  -3   5  22       26.12       30.96      3.27 o
  -2   5  22       72.29       67.20      3.80 o
  -1   5  22       83.25       89.65      4.25 o
   0   5  22        0.03       -1.54      2.67 o
   1   5  22       81.64       79.29      4.31 o
   2   5  22       75.17       75.91      4.30 o
   3   5  22       26.35       30.00      2.62 o
   4   5  22       66.70       72.07      3.61 o
   5   5  22       12.40       14.75      2.34 o
  -4   6  22       21.73       19.48      2.52 o
  -3   6  22       12.88       13.21      2.42 o
  -2   6  22       15.75       11.74      2.12 o
  -1   6  22       18.08       22.20      2.52 o
   0   6  22        1.53        2.60      2.10 o
   1   6  22       17.42       19.58      2.68 o
   2   6  22       15.41       18.29      2.62 o
   3   6  22       14.37       13.37      2.54 o
   4   6  22       21.49       16.15      3.16 o
  -3   7  22       37.33       43.37      2.86 o
  -2   7  22       21.28       19.81      2.36 o
  -1   7  22        7.73        7.95      2.08 o
   0   7  22      101.66      102.79      5.01 o
   1   7  22        7.47        8.18      2.44 o
   2   7  22       21.94       19.42      2.86 o
   3   7  22       36.24       34.50      3.48 o
  -1   8  22        0.19        1.96      2.62 o
   0   8  22       25.19       27.94      2.94 o
   1   8  22        0.20       -1.93      2.01 o
   1   0  23      261.95      264.36      6.66 o
   2   0  23       59.82       58.50      3.24 o
   3   0  23      532.92      512.15     11.49 o
   4   0  23       35.93       38.19      2.07 o
   5   0  23        0.52        0.45      2.03 o
   6   0  23       40.29       27.27      4.32 o
  -6   1  23       35.79       34.66      4.42 o
  -5   1  23       80.39       71.68      5.63 o
  -4   1  23       18.64       19.16      1.87 o
  -3   1  23       31.33       29.45      2.72 o
  -2   1  23       49.87       45.42      2.39 o
  -1   1  23       70.69       68.05      2.93 o
   0   1  23      193.63      200.22      5.45 o
   1   1  23       76.20       75.49      2.65 o
   2   1  23       52.08       50.27      2.53 o
   3   1  23       32.38       32.44      2.27 o
   4   1  23       18.94       16.34      2.10 o
   5   1  23       78.57       70.50      3.60 o
   6   1  23       37.02       34.84      3.59 o
  -6   2  23        1.04        0.27      2.69 o
  -5   2  23       31.07       32.65      3.80 o
  -4   2  23       10.60       11.04      3.23 o
  -3   2  23      228.66      230.15      6.24 o
  -2   2  23        7.40        6.65      1.46 o
  -1   2  23        8.06        7.01      1.48 o
   0   2  23      186.08      184.31      4.57 o
   1   2  23        8.58       10.43      1.21 o
   2   2  23        5.48        4.18      1.23 o
   3   2  23      226.69      227.40      6.61 o
   4   2  23       10.78        9.78      2.27 o
   5   2  23       31.12       28.94      4.30 o
   6   2  23        0.88       -0.06      2.44 o
  -6   3  23       23.66       24.66      3.63 o
  -5   3  23       24.03       21.70      3.33 o
  -4   3  23       50.56       46.20      4.17 o
  -3   3  23       13.73       12.98      2.90 o
  -2   3  23       69.75       69.98      3.94 o
  -1   3  23      166.19      159.40      4.23 o
   0   3  23        0.64        0.46      1.12 o
   1   3  23      164.93      161.51      5.07 o
   2   3  23       69.61       67.82      3.36 o
   3   3  23       13.77       13.13      1.98 o
   4   3  23       49.77       46.31      3.01 o
   5   3  23       23.10       24.43      4.24 o
   6   3  23       24.49       29.85      3.45 o
  -5   4  23       29.71       35.18      3.67 o
  -4   4  23       31.73       29.63      3.49 o
  -3   4  23       72.43       77.04      5.27 o
  -2   4  23       33.77       24.98      3.40 o
  -1   4  23       41.76       45.64      3.17 o
   0   4  23      193.67      196.74      5.86 o
   1   4  23       43.07       43.75      2.66 o
   2   4  23       34.55       37.10      2.63 o
   3   4  23       73.39       78.68      3.77 o
   4   4  23       30.78       34.26      2.73 o
   5   4  23       31.39       30.95      2.82 o
  -5   5  23        2.12        7.08      2.32 o
  -4   5  23        0.02        0.79      2.12 o
  -3   5  23       54.76       48.81      4.19 o
  -2   5  23        5.78        6.71      1.97 o
  -1   5  23       80.55       81.80      4.30 o
   0   5  23       24.67       35.90      3.02 o
   1   5  23       80.96       85.47      4.49 o
   2   5  23        5.71        5.79      2.14 o
   3   5  23       55.17       57.89      3.89 o
   4   5  23        0.09        2.49      1.95 o
   5   5  23        1.81        0.37      1.99 o
  -4   6  23       12.38       12.16      2.42 o
  -3   6  23       55.95       60.93      4.30 o
  -2   6  23       43.93       46.82      3.26 o
  -1   6  23       22.27       24.35      2.78 o
   0   6  23       86.45       88.67      4.69 o
   1   6  23       22.94       28.66      2.93 o
   2   6  23       42.30       45.51      3.57 o
   3   6  23       54.98       54.23      7.92 o
   4   6  23       11.79       11.41      2.59 o
  -3   7  23        6.79        7.53      2.17 o
  -2   7  23       54.31       58.85      3.59 o
  -1   7  23       28.98       34.58      3.03 o
   0   7  23        7.14        5.60      2.24 o
   1   7  23       30.19       34.47      4.59 o
   2   7  23       55.06       52.57      3.92 o
   3   7  23        6.96       12.00      4.45 o
   0   0  24       74.02       67.13      3.56 o
   1   0  24      589.75      565.14     12.50 o
   2   0  24        0.35       -0.90      1.29 o
   3   0  24      165.34      170.75      5.06 o
   4   0  24        0.16        0.66      1.78 o
   5   0  24       42.75       44.34      4.90 o
   6   0  24       27.74       29.62      4.52 o
  -6   1  24        7.04        8.95      3.49 o
  -5   1  24       79.01       73.34      5.86 o
  -4   1  24       27.74       25.32      2.44 o
  -3   1  24       26.51       24.85      2.07 o
  -2   1  24       60.02       57.73      2.78 o
  -1   1  24       14.48       17.43      1.77 o
   0   1  24       21.69       19.77      2.17 o
   1   1  24       15.38       18.68      1.54 o
   2   1  24       57.39       55.77      2.38 o
   3   1  24       27.41       30.92      1.91 o
   4   1  24       29.58       29.53      3.02 o
   5   1  24       77.43       73.98      3.73 o
   6   1  24        7.73       10.69      2.78 o
  -6   2  24       13.65       16.34      3.43 o
  -5   2  24       57.14       56.40      4.99 o
  -4   2  24        0.57       -1.93      2.27 o
  -3   2  24       75.19       75.54      5.52 o
  -2   2  24       83.52       79.54      3.31 o
  -1   2  24       78.37       77.62      3.25 o
   0   2  24        2.55        1.95      1.37 o
   1   2  24       81.39       77.55      2.74 o
   2   2  24       82.97       82.79      2.87 o
   3   2  24       72.66       67.37      4.93 o
   4   2  24        0.51       -1.54      1.61 o
   5   2  24       59.35       69.79      4.42 o
   6   2  24       13.40        8.40      5.55 o
  -6   3  24        0.86       -0.30      2.56 o
  -5   3  24       18.79       24.31      3.52 o
  -4   3  24       63.51       63.79      5.22 o
  -3   3  24       27.64       24.71      3.40 o
  -2   3  24       20.17       19.31      3.12 o
  -1   3  24       67.10       72.92      3.98 o
   0   3  24       99.07       97.70      3.92 o
   1   3  24       63.65       65.80      2.67 o
   2   3  24       21.10       20.26      2.19 o
   3   3  24       27.00       26.13      2.89 o
   4   3  24       64.38       70.84      4.29 o
   5   3  24       18.28       21.37      2.57 o
   6   3  24        0.61        2.05      2.12 o
  -5   4  24       17.02       17.04      3.02 o
  -4   4  24        9.03        8.49      2.69 o
  -3   4  24       55.65       43.32      4.25 o
  -2   4  24       40.23       31.42      3.76 o
  -1   4  24       12.83       10.83      2.19 o
   0   4  24       38.91       42.06      3.17 o
   1   4  24       13.02       12.18      1.94 o
   2   4  24       41.29       40.13      4.24 o
   3   4  24       57.27       57.91      3.81 o
   4   4  24        8.63       10.98      2.26 o
   5   4  24       16.96       19.86      2.75 o
  -4   5  24       51.35       50.48      4.27 o
  -3   5  24       12.07       16.52      2.92 o
  -2   5  24       20.98       16.98      3.10 o
  -1   5  24       20.12       17.97      2.48 o
   0   5  24       21.64       23.32      2.68 o
   1   5  24       19.44       19.97      2.68 o
   2   5  24       21.78       25.89      2.92 o
   3   5  24       12.49       14.48      5.13 o
   4   5  24       50.68       55.01      4.18 o
  -3   6  24       83.15       81.40      5.20 o
  -2   6  24       30.65       31.33      3.42 o
  -1   6  24       46.68       50.25      3.58 o
   0   6  24        0.01        3.04      2.14 o
   1   6  24       48.01       45.83      4.22 o
   2   6  24       30.71       28.83      3.17 o
   3   6  24       81.02       81.67      4.96 o
  -2   7  24        7.26       11.12      2.28 o
  -1   7  24        8.42        7.08      2.24 o
   0   7  24        0.02        0.40      2.10 o
   1   7  24        9.28        8.62      2.53 o
   2   7  24        7.64        8.65      2.56 o
   1   0  25       66.19       68.48      3.05 o
   2   0  25       24.00       31.59      2.28 o
   3   0  25       77.55       75.96      3.26 o
   4   0  25       55.25       55.49      4.59 o
   5   0  25       33.32       33.50      4.60 o
   6   0  25       66.75       74.70      6.55 o
  -6   1  25       26.09       24.10      4.15 o
  -5   1  25       12.53       11.11      3.43 o
  -4   1  25       36.59       41.90      3.31 o
  -3   1  25        3.85        4.35      1.57 o
  -2   1  25       52.17       48.76      2.62 o
  -1   1  25       99.72      105.80      3.90 o
   0   1  25      454.01      441.84     10.31 o
   1   1  25       94.90       90.52      3.57 o
   2   1  25       54.52       53.32      2.75 o
   3   1  25        3.58        2.40      1.43 o
   4   1  25       37.78       38.26      4.85 o
   5   1  25       11.66        8.31      2.21 o
   6   1  25       26.44       31.42      4.96 o
  -6   2  25       81.98       80.30      6.36 o
  -5   2  25        2.44       -1.31      2.69 o
  -4   2  25        2.14       -0.40      2.47 o
  -3   2  25       46.39       51.44      4.69 o
  -2   2  25       92.18       98.29      5.87 o
  -1   2  25       89.67       87.71      4.45 o
   0   2  25        3.31        2.03      2.02 o
   1   2  25       89.18       85.40      4.84 o
   2   2  25       91.45       97.07      4.81 o
   3   2  25       49.24       56.75      3.11 o
   4   2  25        2.00        1.59      1.85 o
   5   2  25        2.54        3.21      2.04 o
   6   2  25       80.94       81.56      5.20 o
  -5   3  25        5.39        3.59      2.69 o
  -4   3  25      120.06      117.62      7.00 o
  -3   3  25       41.42       41.89      4.27 o
  -2   3  25       27.91       24.54      3.44 o
  -1   3  25       59.19       59.44      3.71 o
   0   3  25       12.88       13.21      2.25 o
   1   3  25       56.36       52.94      2.43 o
   2   3  25       27.61       24.62      2.40 o
   3   3  25       42.64       52.99      3.10 o
   4   3  25      121.04      122.29      4.84 o
   5   3  25        5.79        7.51      2.35 o
  -5   4  25       23.50       21.34      3.40 o
  -4   4  25       16.10       18.10      3.19 o
  -3   4  25       51.18       46.70      4.39 o
  -2   4  25       35.61       37.85      4.07 o
  -1   4  25        1.26        0.30      2.34 o
   0   4  25        1.08        0.09      2.11 o
   1   4  25        1.43        1.11      1.63 o
   2   4  25       36.70       38.94      2.78 o
   3   4  25       48.81       48.28      3.13 o
   4   4  25       15.15       16.44      2.39 o
   5   4  25       23.06       27.40      2.84 o
  -4   5  25       17.80       19.17      3.07 o
  -3   5  25       16.53       16.64      3.12 o
  -2   5  25       17.07       15.29      3.10 o
  -1   5  25       36.94       34.16      3.15 o
   0   5  25       30.84       34.44      4.30 o
   1   5  25       36.27       31.59      3.16 o
   2   5  25       16.62       14.70      3.04 o
   3   5  25       16.27       18.75      3.05 o
   4   5  25       17.74       13.65      2.85 o
  -3   6  25        9.49       11.01      2.63 o
  -2   6  25       57.89       54.56      4.70 o
  -1   6  25        2.22        4.99      2.26 o
   0   6  25       18.19       22.18      2.98 o
   1   6  25        2.51        5.22      3.32 o
   2   6  25       57.18       55.47      4.06 o
   3   6  25       10.06        9.51      2.75 o
   0   7  25       81.53       82.97      8.43 o
   0   0  26      682.45      682.67     17.99 o
   1   0  26      605.65      598.08     13.33 o
   2   0  26       10.81        9.83      1.71 o
   3   0  26       12.11        9.89      1.70 o
   4   0  26      178.19      162.34      6.65 o
   5   0  26        1.08        2.66      3.29 o
  -5   1  26      129.09      131.38      8.05 o
  -4   1  26       45.41       40.88      4.69 o
  -3   1  26       65.44       58.44      3.88 o
  -2   1  26       95.91       92.29      3.58 o
  -1   1  26       19.05       24.45      3.39 o
   0   1  26       79.91       72.95      3.34 o
   1   1  26       19.32       21.58      2.31 o
   2   1  26       94.64       86.60      5.83 o
   3   1  26       63.52       69.65      4.22 o
   4   1  26       44.32       46.67      3.80 o
   5   1  26      128.76      117.13      8.32 o
  -5   2  26        0.03       -2.53      2.53 o
  -4   2  26        8.96        7.16      3.00 o
  -3   2  26       10.20       16.32      3.34 o
  -2   2  26      197.55      194.58      8.31 o
  -1   2  26       69.19       66.60      4.07 o
   0   2  26       29.05       22.07      3.36 o
   1   2  26       69.79       70.41      3.29 o
   2   2  26      197.65      214.79     10.21 o
   3   2  26       10.02       13.93      2.53 o
   4   2  26        8.38        7.55      2.09 o
   5   2  26        0.02        0.15      1.98 o
  -5   3  26       15.77       18.97      3.53 o
  -4   3  26       39.53       48.11      4.55 o
  -3   3  26        8.23        8.05      2.92 o
  -2   3  26       35.74       30.74      3.96 o
  -1   3  26       28.14       32.99      2.97 o
   0   3  26       16.87       18.04      2.51 o
   1   3  26       28.19       30.57      6.05 o
   2   3  26       36.58       39.08      2.88 o
   3   3  26        8.99        9.26      2.16 o
   4   3  26       38.89       44.56      3.15 o
   5   3  26       15.43       16.05      2.52 o
  -4   4  26       28.26       29.40      3.79 o
  -3   4  26       16.04       20.18      3.43 o
  -2   4  26       76.58       78.48      5.77 o
  -1   4  26       51.40       46.85      4.70 o
   0   4  26       33.63       29.62      4.00 o
   1   4  26       52.90       55.25      3.18 o
   2   4  26       74.72       77.12      3.86 o
   3   4  26       15.55       18.56      4.12 o
   4   4  26       27.59       24.60      2.73 o
  -3   5  26       27.54       25.07      3.56 o
  -2   5  26        2.97        2.77      2.50 o
  -1   5  26       16.59       15.89      3.39 o
   0   5  26        7.84        5.38      5.30 o
   1   5  26       16.68       14.87      3.62 o
   2   5  26        2.76        3.39      2.32 o
   3   5  26       28.36       25.71      3.71 o
  -2   6  26        3.61        3.37      2.59 o
  -1   6  26       59.74       67.16      5.42 o
   0   6  26       36.03       40.78      3.59 o
   1   6  26       59.23       62.44      4.24 o
   2   6  26        3.94        4.26      2.50 o
   1   0  27       57.84       56.25      3.82 o
   2   0  27        0.61       -1.33      1.33 o
   3   0  27       16.62       13.26      1.92 o
   4   0  27       31.84       41.45      3.57 o
   5   0  27       29.25       28.44      4.67 o
  -5   1  27       12.40       22.83      4.20 o
  -4   1  27        1.29        3.64      3.06 o
  -3   1  27      105.92      119.30     10.08 o
  -2   1  27        4.95        5.76      2.17 o
  -1   1  27      131.83      135.37     10.81 o
   0   1  27      236.34      231.04      8.20 o
   1   1  27      131.44      135.68      4.58 o
   2   1  27        4.77        3.97      1.58 o
   3   1  27      106.72      112.38      5.50 o
   4   1  27        1.01       -1.11      2.24 o
   5   1  27       12.45       12.26      4.19 o
  -5   2  27        1.21        4.89      3.24 o
  -4   2  27        9.00        8.20      3.14 o
  -3   2  27       58.42       46.38      4.87 o
  -2   2  27        0.54        4.03      2.12 o
  -1   2  27       99.99       97.87      5.02 o
   0   2  27        7.00        5.70      2.15 o
   1   2  27      100.16       96.76      3.78 o
   2   2  27        0.49        4.49      2.16 o
   3   2  27       59.58       61.93      9.78 o
   4   2  27        8.22        4.26      2.47 o
   5   2  27        1.04        1.33      2.52 o
  -4   3  27        1.61        0.29      2.76 o
  -3   3  27       52.46       57.66      5.03 o
  -2   3  27       78.76       85.73      6.19 o
  -1   3  27       52.45       59.99      5.22 o
   0   3  27       21.04       18.16      3.32 o
   1   3  27       52.19       57.93      3.98 o
   2   3  27       78.32       87.44      5.42 o
   3   3  27       50.63       44.80      3.14 o
   4   3  27        1.48        0.90      1.98 o
  -4   4  27        5.91        9.56      2.96 o
  -3   4  27       10.62       10.83      3.06 o
  -2   4  27        3.54        4.85      2.87 o
  -1   4  27       12.53        9.45      3.13 o
   0   4  27        3.35        0.57      2.76 o
   1   4  27       12.58        8.89      3.30 o
   2   4  27        4.00        4.74      2.01 o
   3   4  27       10.93        7.50      2.18 o
   4   4  27        6.48        5.12      2.21 o
  -3   5  27       30.07       32.36      3.90 o
  -2   5  27        0.17       -0.57      2.46 o
  -1   5  27       21.89       24.28      3.89 o
   0   5  27      125.62      123.65      7.75 o
   1   5  27       21.37       29.30      4.88 o
   2   5  27        0.29       -2.19      2.19 o
   3   5  27       30.50       37.33      3.71 o
   0   6  27       18.65       25.85      3.14 o
   0   0  28      149.55      151.49      8.93 o
   1   0  28      215.43      218.83     11.48 o
   2   0  28        0.51        0.56      2.04 o
   3   0  28        3.57        9.38      2.41 o
   4   0  28       10.07       12.11      3.73 o
  -4   1  28       65.32       73.28      6.29 o
  -3   1  28       64.14       59.40      8.70 o
  -2   1  28       45.91       56.04      3.87 o
  -1   1  28        9.86       15.94      2.55 o
   0   1  28        2.07        5.18      2.17 o
   1   1  28        9.83       12.56      2.47 o
   2   1  28       47.20       49.71      3.74 o
   3   1  28       64.47       64.21      4.28 o
   4   1  28       63.71       64.14      4.49 o
  -4   2  28       12.53       12.74      3.50 o
  -3   2  28       36.74       42.42      4.67 o
  -2   2  28      228.66      224.55     11.36 o
  -1   2  28       14.54       21.57      5.37 o
   0   2  28       26.39       18.79      2.63 o
   1   2  28       14.03       17.93      2.78 o
   2   2  28      229.94      228.22      8.38 o
   3   2  28       37.01       36.44      3.61 o
   4   2  28       12.69       12.29      2.76 o
  -4   3  28       15.15       14.81      3.56 o
  -3   3  28       27.20       33.82      4.27 o
  -2   3  28       88.17       95.25      6.85 o
  -1   3  28       11.83       10.75      3.43 o
   0   3  28       21.79       22.41      2.82 o
   1   3  28       11.95       16.84      3.29 o
   2   3  28       88.59       93.90      5.33 o
   3   3  28       26.94       23.52      3.25 o
   4   3  28       15.02       18.55      3.26 o
  -3   4  28        8.08        7.36      3.00 o
  -2   4  28       67.08       76.57      5.73 o
  -1   4  28       79.05       83.53      6.32 o
   0   4  28        0.21        0.27      2.84 o
   1   4  28       77.00       84.09      6.83 o
   2   4  28       68.07       65.27      4.45 o
   3   4  28        8.63        5.15      2.09 o
  -2   5  28       12.79       14.99      3.37 o
  -1   5  28        1.80        2.49      2.93 o
   0   5  28        0.05       -1.70      2.89 o
   1   5  28        1.88       -0.73      3.10 o
   2   5  28       12.26        8.92      4.72 o
   1   0  29        0.97        4.14      2.23 o
   2   0  29       90.89       89.73      6.91 o
   3   0  29        1.92       -0.08      2.97 o
   4   0  29      191.47      173.49     10.21 o
  -4   1  29       11.19        7.00      3.52 o
  -3   1  29      110.14      115.82      7.49 o
  -2   1  29       96.64       94.54      8.48 o
  -1   1  29       42.59       46.00      3.66 o
   0   1  29       67.08       66.37      4.27 o
   1   1  29       43.81       46.73      3.77 o
   2   1  29       97.78      110.17      5.51 o
   3   1  29      109.19      110.01      5.67 o
   4   1  29       10.38        8.99      2.68 o
  -3   2  29       83.63       90.09      6.72 o
  -2   2  29        7.47        8.68      3.39 o
  -1   2  29       55.26       52.80      3.87 o
   0   2  29        4.76        2.22      2.21 o
   1   2  29       54.84       48.45      3.89 o
   2   2  29        7.37        8.74      2.69 o
   3   2  29       82.70       86.98      8.73 o
  -3   3  29       51.01       58.16      5.32 o
  -2   3  29       91.90      100.17      6.98 o
  -1   3  29       70.77       71.79      6.16 o
   0   3  29        4.80        4.45      3.14 o
   1   3  29       72.72       68.81      4.45 o
   2   3  29       91.94       92.97     10.54 o
   3   3  29       51.93       58.66     13.04 o
  -2   4  29        5.92        5.33      3.03 o
  -1   4  29       18.68       16.15      3.67 o
   0   4  29        2.39        4.59      3.30 o
   1   4  29       17.87       25.91      4.37 o
   2   4  29        6.27        4.00      3.63 o
   0   0  30        2.45       -0.10      2.94 o
   1   0  30       58.17       69.64      7.65 o
   2   0  30       10.34       11.38      2.68 o
   3   0  30        1.28        1.36      2.43 o
  -3   1  30        7.44        4.90      3.43 o
  -2   1  30       12.31       11.31      2.79 o
  -1   1  30        6.42        7.73      2.50 o
   0   1  30       18.69       15.36      2.72 o
   1   1  30        6.79        6.25      2.50 o
   2   1  30       13.72       13.77      2.86 o
   3   1  30        7.80        9.73      2.74 o
  -3   2  30        2.32        2.13      3.12 o
  -2   2  30       32.14       39.59      4.90 o
  -1   2  30       92.42       92.99      5.83 o
   0   2  30        1.11       -1.85      2.02 o
   1   2  30       92.31      101.01      5.43 o
   2   2  30       32.69       34.80      5.68 o
   3   2  30        2.34        3.95      2.65 o
  -2   3  30       25.73       27.07      4.29 o
  -1   3  30        5.29        2.94      3.12 o
   0   3  30       27.83       31.00      4.63 o
   1   3  30        5.39        5.38      2.54 o
   2   3  30       24.98       24.26      3.39 o
   0   4  30        0.20        3.52      3.19 o
   1   0  31        4.70        5.21      2.62 o
   2   0  31       33.52       28.52      3.34 o
  -2   1  31       80.69       87.31      6.25 o
  -1   1  31        0.15        1.30      2.23 o
   0   1  31      170.74      185.63      7.57 o
   1   1  31        0.12       -1.80      2.49 o
   2   1  31       79.44       82.28      5.81 o
  -2   2  31        7.68        2.04      3.20 o
  -1   2  31       41.29       41.50      3.66 o
   0   2  31       94.53       92.31      5.40 o
   1   2  31       41.83       45.65      4.01 o
   2   2  31        8.13        9.38      2.76 o
   0   3  31        5.49        6.66      3.54 o
   0   0  32        2.99        6.43      3.53 o
   1   0  32       54.15       59.15     11.98 o
   0   1  32        6.13       10.39      2.84 o
 
